# Supplementary material for: N-(2-Hydroxy­ethyl)-N-(tricyclo­[3.3.1.13,7]dec-2-yl)benzamide
Source: Acta Crystallogr Sect E Struct Rep Online. 2008 May 10;64(Pt 6):o1029. doi: 10.1107/S1600536808013469 (PMC2961498; doi:10.1107/S1600536808013469)
Supplement: Supplementary file 1 [file e-64-o1029-sup1.cif]

##############################################################################
###                                                                        ###
###        Electronic paper (Acta Crystallographica Section E)             ###
###                                                                        ###
##############################################################################
#                                                                            #
# This CIF contains the data in a paper accepted for publication in Acta     #
# Crystallographica Section E. It conforms to the requirements of Notes      #
# for Authors for Section E, and has been peer reviewed under the auspices   #
# of the IUCr Commission on Journals.                                        #
#                                                                            #
# Full details of the Crystallographic Information File format               #
# are given in the paper "The Crystallographic Information File (CIF):       #
# a New Standard Archive File for Crystallography" by S. R. Hall, F. H.      #
# Allen and I. D. Brown [Acta Cryst. (1991), A47, 655-685].                  #
#                                                                            #
# The current version of the core CIF dictionary is obtainable from          #
# ftp://ftp.iucr.org/pub/cif_core.dic. The current version number is 2.4.    #
#                                                                            #
# Software is freely available for graphical display of the structure(s) in  #
# this CIF.  For information consult the CIF home page http://www.iucr.org/  #
# cif/home.html                                                              #
#                                                                            #
# This file may be used for bona fide research purposes within the           #
# scientific community so long as proper attribution is given to the journal # 
# article from which it was obtained.                                        #
#                                                                            #
##############################################################################
                                             
data_I
_audit_creation_method     SHELXL-97
_chemical_name_systematic
;
N-(2-Hydroxyethyl)-N-(tricyclo[3.3.1.1^3,7^]dec-2-yl)benzamide
;
_chemical_name_common     ?
_chemical_formula_moiety     'C19 H25 N O2'
_chemical_formula_sum     'C19 H25 N O2'
_chemical_formula_iupac     'C19 H25 N O2'
_chemical_formula_weight     299.40
_chemical_melting_point     ?
_symmetry_cell_setting     monoclinic
_symmetry_space_group_name_H-M     'P 21/c'
_symmetry_space_group_name_Hall     '-P 2ybc'
loop_
    _symmetry_equiv_pos_as_xyz
    'x, y, z'
    '-x, y+1/2, -z+1/2'
    '-x, -y, -z'
    'x, -y-1/2, z-1/2'
_cell_length_a     11.4248(3)
_cell_length_b     16.0902(4)
_cell_length_c     8.7211(2)
_cell_angle_alpha     90.00
_cell_angle_beta     107.9030(10)
_cell_angle_gamma     90.00
_cell_volume     1525.55(7)
_cell_formula_units_Z     4
_cell_measurement_reflns_used     5317
_cell_measurement_theta_min     2.26
_cell_measurement_theta_max     28.24
_cell_measurement_temperature     173(2)
_exptl_crystal_description     block
_exptl_crystal_colour     colourless
_exptl_crystal_size_max     0.44
_exptl_crystal_size_mid     0.33
_exptl_crystal_size_min     0.16
_exptl_crystal_density_diffrn     1.304
_exptl_crystal_density_meas     ?
_exptl_crystal_density_method     'not measured'
_exptl_crystal_F_000     648
_exptl_absorpt_coefficient_mu     0.084
_exptl_absorpt_correction_type     none
_exptl_absorpt_process_details     ?
_exptl_absorpt_correction_T_min     ?
_exptl_absorpt_correction_T_max     ?
_exptl_special_details
;
;
_diffrn_ambient_temperature     173(2)
_diffrn_radiation_type     MoK\a
_diffrn_radiation_wavelength     0.71073
_diffrn_radiation_source     'fine-focus sealed tube'
_diffrn_radiation_monochromator     graphite
_diffrn_measurement_device_type     'Bruker SMART CCD area-detector'
_diffrn_measurement_method     '\f and \w'
_diffrn_detector_area_resol_mean     ?
_diffrn_reflns_number     19272
_diffrn_reflns_av_R_equivalents     0.0502
_diffrn_reflns_av_sigmaI/netI     0.0351
_diffrn_reflns_theta_min     1.87
_diffrn_reflns_theta_max     28.00
_diffrn_reflns_theta_full     28.00
_diffrn_measured_fraction_theta_max     1.000
_diffrn_measured_fraction_theta_full     1.000
_diffrn_reflns_limit_h_min     -15
_diffrn_reflns_limit_h_max     15
_diffrn_reflns_limit_k_min     -21
_diffrn_reflns_limit_k_max     21
_diffrn_reflns_limit_l_min     -11
_diffrn_reflns_limit_l_max     11
_diffrn_standards_number     ?
_diffrn_standards_interval_count     ?
_diffrn_standards_interval_time     ?
_diffrn_standards_decay_%     ?
_refine_special_details
;
Refinement of <i>F</i>^2^ against ALL reflections. The weighted <i>R</i>-factor
<i>wR</i> and goodness of fit <i>S</i> are based on <i>F</i>^2^, conventional
<i>R</i>-factors <i>R</i> are based on <i>F</i>, with <i>F</i> set to zero for
negative <i>F</i>^2^. The threshold expression of <i>F</i>^2^ >
\s(<i>F</i>^2^) is used only for calculating <i>R</i>-factors(gt) <i>etc</i>.
and is not relevant to the choice of reflections for refinement.
<i>R</i>-factors based on <i>F</i>^2^ are statistically about twice as large
as those based on <i>F</i>, and <i>R</i>- factors based on ALL data will be
even larger.
;
_reflns_number_total     3684
_reflns_number_gt     2861
_reflns_threshold_expression     I>2\s(I)
_refine_ls_structure_factor_coef     Fsqd
_refine_ls_matrix_type     full
_refine_ls_R_factor_all     0.0532
_refine_ls_R_factor_gt     0.0407
_refine_ls_wR_factor_gt     0.1040
_refine_ls_wR_factor_ref     0.1093
_refine_ls_goodness_of_fit_ref     1.124
_refine_ls_restrained_S_all     1.124
_refine_ls_number_reflns     3684
_refine_ls_number_parameters     200
_refine_ls_number_restraints     0
_refine_ls_hydrogen_treatment     constr
_refine_ls_weighting_scheme     calc
_refine_ls_weighting_details
                 'calc w=1/[\s^2^(Fo^2^)+(0.0562P)^2^] where P=(Fo^2^+2Fc^2^)/3'
_atom_sites_solution_hydrogens     geom
_atom_sites_solution_primary     direct
_atom_sites_solution_secondary     difmap
_refine_ls_shift/su_max     0.001
_refine_ls_shift/su_mean     0.000
_refine_diff_density_max     0.292
_refine_diff_density_min     -0.220
_refine_ls_extinction_method     none
_refine_ls_extinction_coef     ?
loop_
    _atom_type_symbol
    _atom_type_description
    _atom_type_scat_dispersion_real
    _atom_type_scat_dispersion_imag
    _atom_type_scat_source
    'C' 'C' 0.0033 0.0016
                         'International Tables Vol C Tables 4.2.6.8 and 6.1.1.4'
    'H' 'H' 0.0000 0.0000
                         'International Tables Vol C Tables 4.2.6.8 and 6.1.1.4'
    'N' 'N' 0.0061 0.0033
                         'International Tables Vol C Tables 4.2.6.8 and 6.1.1.4'
    'O' 'O' 0.0106 0.0060
                         'International Tables Vol C Tables 4.2.6.8 and 6.1.1.4'
_computing_data_collection     'APEX2 (Bruker, 2005)'
_computing_cell_refinement     'SAINT-Plus (Bruker, 1999)'
_computing_data_reduction     'SAINT-Plus (Bruker, 1999)'
_computing_structure_solution     'SHELXTL (Sheldrick, 2008)'
_computing_structure_refinement     'SHELXTL (Sheldrick, 2008)'
_computing_molecular_graphics
              'Mercury (Macrae <i>et al.</i>,  2006) and WinGX (Farrugia, 1999)'
_computing_publication_material
                             'SHELXTL (Sheldrick, 2008) and PLATON (Spek, 2003)'
loop_
    _atom_site_type_symbol
    _atom_site_label
    _atom_site_fract_x
    _atom_site_fract_y
    _atom_site_fract_z
    _atom_site_U_iso_or_equiv
    _atom_site_adp_type
    _atom_site_calc_flag
    _atom_site_refinement_flags
    _atom_site_occupancy
    _atom_site_disorder_assembly
    _atom_site_disorder_group
    C C1 0.26872(10) 0.12522(7) 0.22178(13) 0.0191(2) Uani d . 1 . .
    H H1 0.2797 0.1396 0.3369 0.023 Uiso calc R 1 . .
    C C2 0.32356(10) 0.03827(6) 0.21268(13) 0.0170(2) Uani d . 1 . .
    H H2 0.4145 0.0414 0.2656 0.020 Uiso calc R 1 . .
    C C3 0.30029(10) 0.01726(7) 0.03325(13) 0.0179(2) Uani d . 1 . .
    H H3 0.3322 -0.0398 0.0239 0.021 Uiso calc R 1 . .
    C C4 0.16309(10) 0.02106(7) -0.06201(14) 0.0215(3) Uani d . 1 . .
    H H4A 0.1512 0.0068 -0.1762 0.026 Uiso calc R 1 . .
    H H4B 0.1172 -0.0198 -0.0177 0.026 Uiso calc R 1 . .
    C C5 0.11394(11) 0.10846(7) -0.05095(14) 0.0226(3) Uani d . 1 . .
    H H5 0.0244 0.1109 -0.1128 0.027 Uiso calc R 1 . .
    C C6 0.18444(11) 0.17132(7) -0.12046(14) 0.0250(3) Uani d . 1 . .
    H H6A 0.1522 0.2279 -0.1143 0.030 Uiso calc R 1 . .
    H H6B 0.1728 0.1583 -0.2352 0.030 Uiso calc R 1 . .
    C C7 0.32164(11) 0.16808(7) -0.02533(14) 0.0220(3) Uani d . 1 . .
    H H7 0.3678 0.2092 -0.0707 0.026 Uiso calc R 1 . .
    C C8 0.33836(11) 0.18828(7) 0.15074(14) 0.0212(3) Uani d . 1 . .
    H H8A 0.3071 0.2449 0.1592 0.025 Uiso calc R 1 . .
    H H8B 0.4269 0.1869 0.2126 0.025 Uiso calc R 1 . .
    C C9 0.13223(11) 0.12772(7) 0.12635(14) 0.0225(3) Uani d . 1 . .
    H H9A 0.0986 0.1835 0.1362 0.027 Uiso calc R 1 . .
    H H9B 0.0872 0.0864 0.1709 0.027 Uiso calc R 1 . .
    C C10 0.36964(10) 0.08045(7) -0.03724(13) 0.0210(3) Uani d . 1 . .
    H H10A 0.4586 0.0778 0.0223 0.025 Uiso calc R 1 . .
    H H10B 0.3586 0.0668 -0.1515 0.025 Uiso calc R 1 . .
    C C11 0.27216(11) -0.11302(7) 0.24168(14) 0.0206(3) Uani d . 1 . .
    H H11A 0.2282 -0.1153 0.1246 0.025 Uiso calc R 1 . .
    H H11B 0.2266 -0.1482 0.2972 0.025 Uiso calc R 1 . .
    C C12 0.40094(11) -0.14766(7) 0.27306(14) 0.0242(3) Uani d . 1 . .
    H H12A 0.3964 -0.2032 0.2226 0.029 Uiso calc R 1 . .
    H H12B 0.4490 -0.1107 0.2243 0.029 Uiso calc R 1 . .
    C C13 0.29089(10) -0.01541(7) 0.45859(13) 0.0206(3) Uani d . 1 . .
    C C14 0.22837(11) -0.07451(7) 0.54113(13) 0.0206(2) Uani d . 1 . .
    C C15 0.10237(11) -0.08725(8) 0.48552(15) 0.0264(3) Uani d . 1 . .
    H H15 0.0542 -0.0607 0.3896 0.032 Uiso calc R 1 . .
    C C16 0.04662(12) -0.13882(9) 0.56983(16) 0.0316(3) Uani d . 1 . .
    H H16 -0.0399 -0.1468 0.5324 0.038 Uiso calc R 1 . .
    C C17 0.11626(12) -0.17845(8) 0.70758(15) 0.0299(3) Uani d . 1 . .
    H H17 0.0780 -0.2149 0.7635 0.036 Uiso calc R 1 . .
    C C18 0.24153(12) -0.16534(7) 0.76451(15) 0.0270(3) Uani d . 1 . .
    H H18 0.2895 -0.1923 0.8601 0.032 Uiso calc R 1 . .
    C C19 0.29721(11) -0.11306(7) 0.68239(14) 0.0231(3) Uani d . 1 . .
    H H19 0.3833 -0.1034 0.7229 0.028 Uiso calc R 1 . .
    N N1 0.27326(8) -0.02630(5) 0.29804(11) 0.0183(2) Uani d . 1 . .
    O O1 0.46035(8) -0.15413(6) 0.44118(10) 0.0311(2) Uani d . 1 . .
    H H1A 0.5219 -0.1226 0.4676 0.047 Uiso calc R 1 . .
    O O2 0.34988(8) 0.04282(5) 0.53714(10) 0.0301(2) Uani d . 1 . .
loop_
    _atom_site_aniso_label
    _atom_site_aniso_U_11
    _atom_site_aniso_U_22
    _atom_site_aniso_U_33
    _atom_site_aniso_U_12
    _atom_site_aniso_U_13
    _atom_site_aniso_U_23
    C1 0.0225(6) 0.0194(5) 0.0167(5) -0.0003(4) 0.0081(5) -0.0023(4)
    C2 0.0180(5) 0.0183(5) 0.0157(5) -0.0021(4) 0.0064(4) 0.0004(4)
    C3 0.0201(6) 0.0183(5) 0.0166(5) -0.0001(4) 0.0075(4) -0.0018(4)
    C4 0.0212(6) 0.0250(6) 0.0177(6) -0.0035(5) 0.0052(5) -0.0039(4)
    C5 0.0161(6) 0.0281(6) 0.0217(6) 0.0016(5) 0.0030(5) -0.0006(5)
    C6 0.0282(7) 0.0261(6) 0.0199(6) 0.0028(5) 0.0060(5) 0.0034(5)
    C7 0.0244(6) 0.0218(6) 0.0214(6) -0.0014(5) 0.0094(5) 0.0032(5)
    C8 0.0235(6) 0.0186(5) 0.0218(6) -0.0019(5) 0.0071(5) -0.0007(4)
    C9 0.0208(6) 0.0240(6) 0.0248(6) 0.0013(5) 0.0102(5) -0.0015(5)
    C10 0.0193(6) 0.0269(6) 0.0183(6) -0.0003(5) 0.0082(5) 0.0000(5)
    C11 0.0237(6) 0.0178(5) 0.0220(6) -0.0031(4) 0.0094(5) -0.0016(4)
    C12 0.0251(6) 0.0211(6) 0.0282(7) 0.0004(5) 0.0109(5) 0.0004(5)
    C13 0.0208(6) 0.0225(6) 0.0182(6) -0.0011(5) 0.0054(5) 0.0010(4)
    C14 0.0248(6) 0.0206(6) 0.0183(5) -0.0017(5) 0.0097(5) -0.0022(4)
    C15 0.0242(6) 0.0327(7) 0.0222(6) -0.0018(5) 0.0070(5) 0.0008(5)
    C16 0.0248(7) 0.0387(7) 0.0349(7) -0.0082(5) 0.0142(6) -0.0039(6)
    C17 0.0386(8) 0.0254(6) 0.0340(7) -0.0043(6) 0.0233(6) 0.0009(5)
    C18 0.0368(7) 0.0234(6) 0.0246(6) 0.0045(5) 0.0150(6) 0.0028(5)
    C19 0.0226(6) 0.0248(6) 0.0233(6) 0.0002(5) 0.0091(5) 0.0002(5)
    N1 0.0212(5) 0.0171(5) 0.0178(5) -0.0024(4) 0.0078(4) -0.0006(4)
    O1 0.0250(5) 0.0372(5) 0.0302(5) 0.0001(4) 0.0070(4) 0.0092(4)
    O2 0.0386(5) 0.0317(5) 0.0189(4) -0.0140(4) 0.0072(4) -0.0028(4)
_geom_special_details
;
All e.s.d.'s (except the e.s.d. in the dihedral angle between two l.s. planes)
are estimated using the full covariance matrix. The cell e.s.d.'s are taken
into account individually in the estimation of e.s.d.'s in distances, angles
and torsion angles; correlations between e.s.d.'s in cell parameters are only
used when they are defined by crystal symmetry. An approximate (isotropic)
treatment of cell e.s.d.'s is used for estimating e.s.d.'s involving l.s.
planes.
;
loop_
    _geom_bond_atom_site_label_1
    _geom_bond_atom_site_label_2
    _geom_bond_site_symmetry_2
    _geom_bond_distance
    _geom_bond_publ_flag
    C1 C9 . 1.5258(15) ?
    C1 C8 . 1.5329(16) ?
    C1 C2 . 1.5450(15) ?
    C1 H1 . 1.0000 ?
    C2 N1 . 1.4922(14) ?
    C2 C3 . 1.5420(15) ?
    C2 H2 . 1.0000 ?
    C3 C10 . 1.5293(15) ?
    C3 C4 . 1.5330(15) ?
    C3 H3 . 1.0000 ?
    C4 C5 . 1.5283(16) ?
    C4 H4A . 0.9900 ?
    C4 H4B . 0.9900 ?
    C5 C9 . 1.5270(16) ?
    C5 C6 . 1.5295(17) ?
    C5 H5 . 1.0000 ?
    C6 C7 . 1.5325(16) ?
    C6 H6A . 0.9900 ?
    C6 H6B . 0.9900 ?
    C7 C8 . 1.5230(15) ?
    C7 C10 . 1.5280(16) ?
    C7 H7 . 1.0000 ?
    C8 H8A . 0.9900 ?
    C8 H8B . 0.9900 ?
    C9 H9A . 0.9900 ?
    C9 H9B . 0.9900 ?
    C10 H10A . 0.9900 ?
    C10 H10B . 0.9900 ?
    C11 N1 . 1.4783(14) ?
    C11 C12 . 1.5174(16) ?
    C11 H11A . 0.9900 ?
    C11 H11B . 0.9900 ?
    C12 O1 . 1.4175(14) ?
    C12 H12A . 0.9900 ?
    C12 H12B . 0.9900 ?
    C13 O2 . 1.2319(13) ?
    C13 N1 . 1.3632(14) ?
    C13 C14 . 1.4996(16) ?
    C14 C15 . 1.3858(16) ?
    C14 C19 . 1.3876(16) ?
    C15 C16 . 1.3867(18) ?
    C15 H15 . 0.9500 ?
    C16 C17 . 1.3766(19) ?
    C16 H16 . 0.9500 ?
    C17 C18 . 1.3793(18) ?
    C17 H17 . 0.9500 ?
    C18 C19 . 1.3804(16) ?
    C18 H18 . 0.9500 ?
    C19 H19 . 0.9500 ?
    O1 H1A . 0.8400 ?
loop_
    _geom_angle_atom_site_label_1
    _geom_angle_atom_site_label_2
    _geom_angle_atom_site_label_3
    _geom_angle_site_symmetry_1
    _geom_angle_site_symmetry_3
    _geom_angle
    _geom_angle_publ_flag
    C9 C1 C8 . . 109.43(9) ?
    C9 C1 C2 . . 111.00(9) ?
    C8 C1 C2 . . 108.03(9) ?
    C9 C1 H1 . . 109.5 ?
    C8 C1 H1 . . 109.5 ?
    C2 C1 H1 . . 109.5 ?
    N1 C2 C3 . . 112.39(9) ?
    N1 C2 C1 . . 112.35(9) ?
    C3 C2 C1 . . 107.73(9) ?
    N1 C2 H2 . . 108.1 ?
    C3 C2 H2 . . 108.1 ?
    C1 C2 H2 . . 108.1 ?
    C10 C3 C4 . . 108.99(9) ?
    C10 C3 C2 . . 108.25(9) ?
    C4 C3 C2 . . 111.70(9) ?
    C10 C3 H3 . . 109.3 ?
    C4 C3 H3 . . 109.3 ?
    C2 C3 H3 . . 109.3 ?
    C5 C4 C3 . . 109.69(9) ?
    C5 C4 H4A . . 109.7 ?
    C3 C4 H4A . . 109.7 ?
    C5 C4 H4B . . 109.7 ?
    C3 C4 H4B . . 109.7 ?
    H4A C4 H4B . . 108.2 ?
    C9 C5 C4 . . 108.18(9) ?
    C9 C5 C6 . . 110.02(10) ?
    C4 C5 C6 . . 109.57(10) ?
    C9 C5 H5 . . 109.7 ?
    C4 C5 H5 . . 109.7 ?
    C6 C5 H5 . . 109.7 ?
    C5 C6 C7 . . 109.79(9) ?
    C5 C6 H6A . . 109.7 ?
    C7 C6 H6A . . 109.7 ?
    C5 C6 H6B . . 109.7 ?
    C7 C6 H6B . . 109.7 ?
    H6A C6 H6B . . 108.2 ?
    C8 C7 C10 . . 109.21(9) ?
    C8 C7 C6 . . 109.21(10) ?
    C10 C7 C6 . . 108.86(9) ?
    C8 C7 H7 . . 109.8 ?
    C10 C7 H7 . . 109.8 ?
    C6 C7 H7 . . 109.8 ?
    C7 C8 C1 . . 110.27(9) ?
    C7 C8 H8A . . 109.6 ?
    C1 C8 H8A . . 109.6 ?
    C7 C8 H8B . . 109.6 ?
    C1 C8 H8B . . 109.6 ?
    H8A C8 H8B . . 108.1 ?
    C1 C9 C5 . . 110.23(9) ?
    C1 C9 H9A . . 109.6 ?
    C5 C9 H9A . . 109.6 ?
    C1 C9 H9B . . 109.6 ?
    C5 C9 H9B . . 109.6 ?
    H9A C9 H9B . . 108.1 ?
    C7 C10 C3 . . 110.19(9) ?
    C7 C10 H10A . . 109.6 ?
    C3 C10 H10A . . 109.6 ?
    C7 C10 H10B . . 109.6 ?
    C3 C10 H10B . . 109.6 ?
    H10A C10 H10B . . 108.1 ?
    N1 C11 C12 . . 112.21(9) ?
    N1 C11 H11A . . 109.2 ?
    C12 C11 H11A . . 109.2 ?
    N1 C11 H11B . . 109.2 ?
    C12 C11 H11B . . 109.2 ?
    H11A C11 H11B . . 107.9 ?
    O1 C12 C11 . . 110.06(10) ?
    O1 C12 H12A . . 109.6 ?
    C11 C12 H12A . . 109.6 ?
    O1 C12 H12B . . 109.6 ?
    C11 C12 H12B . . 109.6 ?
    H12A C12 H12B . . 108.2 ?
    O2 C13 N1 . . 123.49(10) ?
    O2 C13 C14 . . 118.37(10) ?
    N1 C13 C14 . . 118.02(10) ?
    C15 C14 C19 . . 119.26(11) ?
    C15 C14 C13 . . 121.52(10) ?
    C19 C14 C13 . . 119.08(10) ?
    C14 C15 C16 . . 120.01(12) ?
    C14 C15 H15 . . 120.0 ?
    C16 C15 H15 . . 120.0 ?
    C17 C16 C15 . . 120.22(12) ?
    C17 C16 H16 . . 119.9 ?
    C15 C16 H16 . . 119.9 ?
    C16 C17 C18 . . 120.05(12) ?
    C16 C17 H17 . . 120.0 ?
    C18 C17 H17 . . 120.0 ?
    C17 C18 C19 . . 119.94(12) ?
    C17 C18 H18 . . 120.0 ?
    C19 C18 H18 . . 120.0 ?
    C18 C19 C14 . . 120.48(11) ?
    C18 C19 H19 . . 119.8 ?
    C14 C19 H19 . . 119.8 ?
    C13 N1 C11 . . 116.51(9) ?
    C13 N1 C2 . . 117.71(9) ?
    C11 N1 C2 . . 117.16(9) ?
    C12 O1 H1A . . 109.5 ?
loop_
    _geom_torsion_atom_site_label_1
    _geom_torsion_atom_site_label_2
    _geom_torsion_atom_site_label_3
    _geom_torsion_atom_site_label_4
    _geom_torsion_site_symmetry_1
    _geom_torsion_site_symmetry_2
    _geom_torsion_site_symmetry_3
    _geom_torsion_site_symmetry_4
    _geom_torsion
    _geom_torsion_publ_flag
    C9 C1 C2 N1 . . . . -67.42(12) ?
    C8 C1 C2 N1 . . . . 172.61(9) ?
    C9 C1 C2 C3 . . . . 56.91(12) ?
    C8 C1 C2 C3 . . . . -63.06(11) ?
    N1 C2 C3 C10 . . . . -172.53(9) ?
    C1 C2 C3 C10 . . . . 63.16(11) ?
    N1 C2 C3 C4 . . . . 67.48(11) ?
    C1 C2 C3 C4 . . . . -56.83(11) ?
    C10 C3 C4 C5 . . . . -59.62(12) ?
    C2 C3 C4 C5 . . . . 59.94(12) ?
    C3 C4 C5 C9 . . . . -60.20(12) ?
    C3 C4 C5 C6 . . . . 59.75(12) ?
    C9 C5 C6 C7 . . . . 58.95(12) ?
    C4 C5 C6 C7 . . . . -59.87(12) ?
    C5 C6 C7 C8 . . . . -59.44(12) ?
    C5 C6 C7 C10 . . . . 59.72(12) ?
    C10 C7 C8 C1 . . . . -59.05(12) ?
    C6 C7 C8 C1 . . . . 59.90(12) ?
    C9 C1 C8 C7 . . . . -59.43(12) ?
    C2 C1 C8 C7 . . . . 61.54(11) ?
    C8 C1 C9 C5 . . . . 58.41(12) ?
    C2 C1 C9 C5 . . . . -60.73(12) ?
    C4 C5 C9 C1 . . . . 61.06(12) ?
    C6 C5 C9 C1 . . . . -58.61(12) ?
    C8 C7 C10 C3 . . . . 58.96(12) ?
    C6 C7 C10 C3 . . . . -60.20(12) ?
    C4 C3 C10 C7 . . . . 60.22(11) ?
    C2 C3 C10 C7 . . . . -61.46(11) ?
    N1 C11 C12 O1 . . . . 65.78(12) ?
    O2 C13 C14 C15 . . . . 121.39(13) ?
    N1 C13 C14 C15 . . . . -54.82(15) ?
    O2 C13 C14 C19 . . . . -54.31(15) ?
    N1 C13 C14 C19 . . . . 129.49(11) ?
    C19 C14 C15 C16 . . . . -0.74(18) ?
    C13 C14 C15 C16 . . . . -176.43(11) ?
    C14 C15 C16 C17 . . . . -0.94(19) ?
    C15 C16 C17 C18 . . . . 1.6(2) ?
    C16 C17 C18 C19 . . . . -0.61(19) ?
    C17 C18 C19 C14 . . . . -1.08(18) ?
    C15 C14 C19 C18 . . . . 1.75(17) ?
    C13 C14 C19 C18 . . . . 177.55(11) ?
    O2 C13 N1 C11 . . . . 144.02(12) ?
    C14 C13 N1 C11 . . . . -39.99(14) ?
    O2 C13 N1 C2 . . . . -2.93(16) ?
    C14 C13 N1 C2 . . . . 173.06(9) ?
    C12 C11 N1 C13 . . . . -80.57(12) ?
    C12 C11 N1 C2 . . . . 66.57(12) ?
    C3 C2 N1 C13 . . . . 178.49(9) ?
    C1 C2 N1 C13 . . . . -59.80(13) ?
    C3 C2 N1 C11 . . . . 31.75(13) ?
    C1 C2 N1 C11 . . . . 153.46(9) ?
loop_
    _geom_hbond_atom_site_label_D
    _geom_hbond_atom_site_label_H
    _geom_hbond_atom_site_label_A
    _geom_hbond_site_symmetry_A
    _geom_hbond_distance_DH
    _geom_hbond_distance_HA
    _geom_hbond_distance_DA
    _geom_hbond_angle_DHA
    O1 H1A O2 3_656 0.84 1.96 2.7735(12) 163.6
data_global
_journal_date_recd_electronic     2008-04-23
_journal_date_accepted     2008-05-06
_journal_name_full     'Acta Crystallographica, Section E'
_journal_year     2008
_journal_volume     64
_journal_issue      6
_journal_page_first     o1029
_journal_page_last     o1029
_journal_paper_category     QO
_journal_coeditor_code     FL2199
_publ_contact_author_name     'Thavendran Govender'
_publ_contact_author_address
;
School of Pharmacy and Pharmacology
University of KwaZulu-Natal
Durban
4000
South Africa
;
_publ_contact_author_email     govenderthav@ukzn.ac.za
_publ_contact_author_fax     '+27 312607792'
_publ_contact_author_phone     '+27 312608212'
_publ_section_title
;
<i>N</i>-(2-Hydroxyethyl)-<i>N</i>-(tricyclo[3.3.1.1^3,7^]dec-2-yl)benzamide
;
loop_
    _publ_author_name
    _publ_author_footnote
    _publ_author_address
    'Boyle, Grant A.' .
;
School of Chemistry
University of KwaZulu-Natal
Durban 4000
South Africa
;
    'Govender, Thavendran' .
;
School of Pharmacy and Pharmacology
University of KwaZulu-Natal
Durban 4000
South Africa
;
    'Kruger, Hendrik G.' .
;
School of Chemistry
University of KwaZulu-Natal
Durban 4000
South Africa
;
    'Onajole, Oluseye K.' .
;
School of Chemistry
University of KwaZulu-Natal
Durban 4000
South Africa
;
