# Supplementary material for: N-(2-Hydroxy­ethyl)-N-(tricyclo­[3.3.1.13,7]dec-2-yl)benzamide
Source: Acta Crystallogr Sect E Struct Rep Online. 2008 May 10;64(Pt 6):o1029. doi: 10.1107/S1600536808013469 (PMC2961498; doi:10.1107/S1600536808013469)
Supplement: Supplementary file 2 [file e-64-o1029-Isup2.hkl]

#
# h,k,l, Fc-squared, Fo-squared, sigma(Fo-squared) and status flag
#
data_I
_shelx_title ' 7m_kznd26_0s in P2(1)/c'
_shelx_refln_list_code          4
_shelx_F_calc_maximum      160.00
_exptl_crystal_F_000       648.00
_reflns_d_resolution_high  0.7570
 
loop_
 _symmetry_equiv_pos_as_xyz
 'x, y, z'
 '-x, y+1/2, -z+1/2'
 '-x, -y, -z'
 'x, -y-1/2, z-1/2'
 
_cell_length_a    11.4248
_cell_length_b    16.0902
_cell_length_c     8.7211
_cell_angle_alpha  90.000
_cell_angle_beta  107.903
_cell_angle_gamma  90.000
 
_shelx_F_squared_multiplier     1.000
 
loop_
 _refln_index_h
 _refln_index_k
 _refln_index_l
 _refln_F_squared_calc
 _refln_F_squared_meas
 _refln_F_squared_sigma
 _refln_observed_status
   1   0   0      998.53     1049.63     11.76 o
   2   0   0    25599.36    20590.29    275.22 o
   3   0   0     4691.98     4537.82    157.18 o
   4   0   0      834.24      690.43     96.25 o
   5   0   0     6496.90     6316.75    229.00 o
   6   0   0        8.43        6.56      2.56 o
   7   0   0      612.26      631.54     13.55 o
   8   0   0       19.63       12.87      3.81 o
   9   0   0        7.40        8.70      3.80 o
  10   0   0        2.29        4.87      3.52 o
  11   0   0       25.43       27.04      5.50 o
  12   0   0      171.88      142.27     12.84 o
  13   0   0       44.59       57.72     10.01 o
  14   0   0       92.39      122.00     14.45 o
   1   1   0      220.00      244.91      1.85 o
   2   1   0      135.21      139.60      2.18 o
   3   1   0       15.26       17.58      1.62 o
   4   1   0      348.11      374.81      7.31 o
   5   1   0     6280.91     6413.06     94.01 o
   6   1   0       55.30       47.36      2.97 o
   7   1   0      454.02      492.33     11.17 o
   8   1   0       27.43       21.17      4.80 o
   9   1   0        4.31        2.92      2.09 o
  10   1   0       24.74       33.45      3.68 o
  11   1   0       94.61       83.93      5.43 o
  12   1   0       62.24       55.59      5.69 o
  13   1   0        6.84        6.95      4.18 o
  14   1   0       36.87       44.63      7.09 o
   0   2   0     8692.60     8273.88     93.27 o
   1   2   0      232.76      239.54      1.90 o
   2   2   0     5210.00     5174.14     50.93 o
   3   2   0     2439.48     2466.35     23.40 o
   4   2   0        0.54        1.35      1.15 o
   5   2   0      905.71      912.56     11.47 o
   6   2   0       71.93       69.98      3.45 o
   7   2   0      180.60      192.93      6.10 o
   8   2   0        2.47        0.87      2.08 o
   9   2   0      152.83      149.67      6.07 o
  10   2   0       19.11       19.71      3.23 o
  11   2   0       53.99       28.99     10.61 o
  12   2   0       26.35       26.26      4.57 o
  13   2   0       11.53       19.36      5.04 o
  14   2   0       69.39       90.99      8.88 o
   1   3   0      107.87       98.97      1.54 o
   2   3   0       42.00       58.63      1.79 o
   3   3   0     1841.25     1866.23     17.77 o
   4   3   0        0.06        2.52      1.21 o
   5   3   0     3101.77     3347.04     46.96 o
   6   3   0       18.13       14.51      2.10 o
   7   3   0        1.33        4.28      1.93 o
   8   3   0       48.92       54.21      3.79 o
   9   3   0      182.36      178.16      6.98 o
  10   3   0        7.93       12.45      2.90 o
  11   3   0       14.66        9.88      3.42 o
  12   3   0        7.33        4.38      3.24 o
  13   3   0        2.79        3.74      3.19 o
  14   3   0        4.91       12.63      5.10 o
   0   4   0    12442.25    11722.31    166.10 o
   1   4   0      384.63      384.79     13.77 o
   2   4   0      974.10      919.18      6.64 o
   3   4   0      961.61      967.60     11.24 o
   4   4   0       72.62       73.81      2.52 o
   5   4   0        9.04       14.54      1.67 o
   6   4   0     1275.82     1329.40     22.72 o
   7   4   0        0.34       -0.91      1.65 o
   8   4   0      396.47      388.09      8.22 o
   9   4   0       64.85       65.28      4.36 o
  10   4   0        6.44        9.83      3.32 o
  11   4   0        3.66        1.94      2.99 o
  12   4   0      134.56      120.13      7.79 o
  13   4   0       71.03       94.54      7.49 o
  14   4   0      100.07      117.98      9.83 o
   1   5   0      446.79      463.79      6.36 o
   2   5   0     3865.27     3944.94     29.89 o
   3   5   0     2267.68     2353.36     23.83 o
   4   5   0       34.81       43.34      2.10 o
   5   5   0        0.02       -0.81      1.01 o
   6   5   0      140.56      131.11      3.93 o
   7   5   0      216.73      221.05      5.41 o
   8   5   0       54.13       59.16      3.57 o
   9   5   0       92.00       83.78      5.75 o
  10   5   0        4.31        2.92      2.79 o
  11   5   0        2.90        4.03      3.22 o
  12   5   0       97.56      101.36      7.34 o
  13   5   0        2.61        3.93      3.69 o
   0   6   0     6988.13     6933.00     74.10 o
   1   6   0      399.99      305.15     59.42 o
   2   6   0      693.78      729.18      7.53 o
   3   6   0        9.27        5.76      1.07 o
   4   6   0      196.35      204.54      4.14 o
   5   6   0       80.38       78.67      2.94 o
   6   6   0      364.52      387.38      6.78 o
   7   6   0      444.44      444.79      9.14 o
   8   6   0      569.34      577.22     11.55 o
   9   6   0       79.68       62.46      5.26 o
  10   6   0       14.55       18.12      3.94 o
  11   6   0       19.19       22.73      4.35 o
  12   6   0       14.25       18.03      4.41 o
  13   6   0        3.62        0.56      3.55 o
   1   7   0      960.53      934.76     33.21 o
   2   7   0     1992.16     2128.69     22.38 o
   3   7   0      106.54      110.12      3.14 o
   4   7   0      489.32      499.66      6.63 o
   5   7   0     1526.56     1522.59     21.96 o
   6   7   0      390.79      390.44      7.01 o
   7   7   0     1968.01     1992.99     27.29 o
   8   7   0       45.56       44.36      4.59 o
   9   7   0      413.95      378.31     10.96 o
  10   7   0       13.13       10.25      3.56 o
  11   7   0      157.12      164.51      8.55 o
  12   7   0       16.96       17.31      4.43 o
  13   7   0      110.65      122.34      8.61 o
   0   8   0      175.39      193.03      6.65 o
   1   8   0      233.11      255.81      4.90 o
   2   8   0       48.34       49.98      2.00 o
   3   8   0       30.45       33.69      2.01 o
   4   8   0      831.98      833.81      8.59 o
   5   8   0      576.80      585.94      7.78 o
   6   8   0      266.63      272.30      5.64 o
   7   8   0     2001.89     1928.66     28.00 o
   8   8   0        3.87        2.56      2.66 o
   9   8   0      959.56      880.54     16.48 o
  10   8   0       39.87       39.19      5.07 o
  11   8   0        9.41       10.87      3.89 o
  12   8   0      226.27      232.72     10.55 o
  13   8   0        8.34        8.64      4.35 o
   1   9   0       99.98      110.20      3.37 o
   2   9   0     1245.16     1277.15     11.00 o
   3   9   0       75.34       81.12      2.99 o
   4   9   0        0.04       -0.65      1.15 o
   5   9   0      502.41      541.47      7.84 o
   6   9   0      138.62      131.17      4.34 o
   7   9   0       29.95       32.70      4.13 o
   8   9   0       49.44       58.18      5.15 o
   9   9   0        2.91        4.02      3.12 o
  10   9   0      200.42      183.93      8.81 o
  11   9   0       13.19       10.15      3.87 o
  12   9   0       23.31       20.06      4.91 o
  13   9   0       21.72       26.35      5.61 o
   0  10   0       77.31       81.29      5.18 o
   1  10   0      475.32      477.88      7.03 o
   2  10   0      234.65      214.60      4.61 o
   3  10   0        9.00        8.28      1.51 o
   4  10   0       28.22       34.75      2.43 o
   5  10   0      413.45      426.26      9.62 o
   6  10   0       42.34       41.87      2.92 o
   7  10   0      165.83      152.66      7.03 o
   8  10   0       68.53       60.02      5.23 o
   9  10   0        5.78        5.26      3.17 o
  10  10   0      185.93      188.75      9.41 o
  11  10   0       85.31       90.74      7.20 o
  12  10   0       34.65       34.01      5.66 o
   1  11   0       42.90       42.85      2.64 o
   2  11   0      339.37      354.54      6.49 o
   3  11   0      586.20      589.87      8.32 o
   4  11   0      454.44      462.57      6.96 o
   5  11   0        0.01        0.95      1.53 o
   6  11   0        2.75        1.63      2.44 o
   7  11   0       36.94       33.32      4.25 o
   8  11   0      271.78      267.22      9.65 o
   9  11   0      131.96      122.48      7.45 o
  10  11   0      228.58      217.65      9.79 o
  11  11   0       19.10       23.27      5.66 o
  12  11   0       97.60      101.56      9.55 o
   0  12   0        6.27        3.43      2.15 o
   1  12   0        5.37        5.90      1.69 o
   2  12   0       20.77       15.33      2.14 o
   3  12   0      460.25      460.60      7.72 o
   4  12   0        0.00        0.18      1.47 o
   5  12   0      164.78      163.26      5.01 o
   6  12   0       32.43       38.66      4.28 o
   7  12   0      202.71      177.94      7.98 o
   8  12   0        5.27        8.74      3.36 o
   9  12   0       80.60       76.59      6.40 o
  10  12   0       53.40       56.93      7.10 o
  11  12   0        5.80        6.41      4.46 o
   1  13   0       26.01       25.11      2.53 o
   2  13   0        7.08        8.20      1.74 o
   3  13   0      135.31      125.35      4.93 o
   4  13   0       62.83       61.28      3.94 o
   5  13   0      162.74      148.22      5.02 o
   6  13   0      390.52      390.13     10.04 o
   7  13   0      591.32      581.95     12.60 o
   8  13   0        0.07        1.37      2.87 o
   9  13   0      112.24      107.46      8.65 o
  10  13   0        3.41        5.86      4.33 o
  11  13   0        3.69        4.08      4.38 o
   0  14   0      603.40      592.40     13.23 o
   1  14   0        1.33        1.02      1.58 o
   2  14   0      639.57      617.53      9.71 o
   3  14   0      126.24      130.27      4.74 o
   4  14   0       43.90       50.30      3.20 o
   5  14   0      559.44      557.61     10.43 o
   6  14   0      172.76      174.19      7.32 o
   7  14   0       72.82       62.17      6.07 o
   8  14   0        6.52        7.69      3.60 o
   9  14   0       57.14       55.69      6.43 o
  10  14   0       10.78       12.30      5.08 o
   1  15   0      211.36      204.38      6.48 o
   2  15   0       32.31       31.57      3.04 o
   3  15   0       50.98       61.79      3.75 o
   4  15   0        2.97        2.26      1.89 o
   5  15   0       43.63       44.16      5.07 o
   6  15   0        0.31       -0.78      2.72 o
   7  15   0        7.79        5.64      3.43 o
   8  15   0      130.71      138.52      8.78 o
   9  15   0        6.99        7.87      4.60 o
  10  15   0       56.12       64.86      9.05 o
   0  16   0       61.09       59.85      5.60 o
   1  16   0       86.05       91.53      4.93 o
   2  16   0       15.44       17.15      2.92 o
   3  16   0        0.37        0.89      2.04 o
   4  16   0        1.49        2.04      3.20 o
   5  16   0        7.91        7.48      3.84 o
   6  16   0        1.39        0.94      2.83 o
   7  16   0        8.06        7.27      3.70 o
   8  16   0       16.36       11.29      4.90 o
   9  16   0        2.28        1.38      4.30 o
   1  17   0        4.59        5.77      2.47 o
   2  17   0        8.05        6.85      2.76 o
   3  17   0        2.02        3.33      2.59 o
   4  17   0       34.05       35.05      5.73 o
   5  17   0        3.54       -1.13      3.19 o
   6  17   0       40.74       38.86      6.38 o
   7  17   0       10.20       12.81      4.84 o
   8  17   0       39.01       45.46      7.19 o
   0  18   0       25.52       27.79      4.88 o
   1  18   0        2.71        4.17      2.40 o
   2  18   0       24.69       26.06      3.99 o
   3  18   0       26.45       26.59      5.28 o
   4  18   0       52.26       52.46      6.72 o
   5  18   0       20.06       24.66      5.57 o
   6  18   0        0.00       -3.82      3.82 o
   7  18   0       10.60       11.07      5.98 o
   1  19   0        9.25       10.34      3.08 o
   2  19   0       84.68       99.72      7.22 o
   3  19   0      113.01      124.71      9.15 o
   4  19   0       81.56       91.83      8.42 o
   5  19   0        1.69        0.23      4.68 o
   6  19   0        0.00       -0.28      5.16 o
   0  20   0      394.32      403.37     16.76 o
   1  20   0       48.38       42.97      5.23 o
   2  20   0      374.76      412.54     15.32 o
   3  20   0        5.12        4.37      4.36 o
   4  20   0       28.51       31.04      7.49 o
   1  21   0      115.97      135.19      8.76 o
   2  21   0      242.00      280.33     13.50 o
 -14   1   1      246.92      272.52     13.07 o
 -13   1   1       21.75       15.39      4.03 o
 -12   1   1       83.05       63.26     12.24 o
 -11   1   1       28.21       31.59      3.91 o
 -10   1   1        4.12        4.93      2.48 o
  -9   1   1       36.30       33.37      3.48 o
  -8   1   1      219.61      213.61      6.31 o
  -7   1   1       53.63       57.62      5.77 o
  -6   1   1       16.27        5.08      2.26 o
  -5   1   1     1074.56     1042.94     14.48 o
  -4   1   1      479.69      459.52      9.82 o
  -3   1   1     1856.25     1882.63     21.77 o
  -2   1   1     6058.42     5874.21     74.58 o
  -1   1   1     3431.83     3418.20     34.23 o
   0   1   1        1.25        9.15      0.66 o
   1   1   1      835.96      772.16      7.88 o
   2   1   1      903.12      921.46     16.22 o
   3   1   1        8.03        6.69      1.03 o
   4   1   1     3763.74     3866.60     63.89 o
   5   1   1      376.13      365.68     14.05 o
   6   1   1     2516.61     2697.53     40.07 o
   7   1   1      385.73      358.07      7.60 o
   8   1   1      130.50      138.09      5.65 o
   9   1   1        9.07       -1.07      2.23 o
  10   1   1       57.64       50.37      4.36 o
  11   1   1        4.57       14.38      3.76 o
  12   1   1        0.74        0.58      3.60 o
  13   1   1        0.11        2.83      4.22 o
 -14   2   1        1.37        3.55      3.91 o
 -13   2   1        4.39        4.48      3.28 o
 -12   2   1        0.63        3.46      2.95 o
 -11   2   1      763.27      696.51     12.92 o
 -10   2   1      141.59      123.15      5.78 o
  -9   2   1       54.28       49.42      3.91 o
  -8   2   1      226.41      231.09      6.60 o
  -7   2   1       13.09       10.86      2.16 o
  -6   2   1      573.40      573.59     10.91 o
  -5   2   1     1690.24     1777.15     15.62 o
  -4   2   1       49.69       35.50      3.09 o
  -3   2   1      742.21      717.35      8.67 o
  -2   2   1     4001.66     4077.32     29.64 o
  -1   2   1     8231.55     7858.50     77.73 o
   0   2   1      837.01      822.24     15.11 o
   1   2   1    23502.70    21739.26    290.46 o
   2   2   1        1.38        2.38      1.37 o
   3   2   1     3941.31     4018.41     67.59 o
   4   2   1      161.93      197.52      4.36 o
   5   2   1      789.30      843.84     16.18 o
   6   2   1      480.25      553.33     12.72 o
   7   2   1       56.26       57.78      4.35 o
   8   2   1       40.34       36.18      7.03 o
   9   2   1      227.55      213.60      8.78 o
  10   2   1        1.09        0.74      2.66 o
  11   2   1        0.49       -0.84      2.89 o
  12   2   1        1.17        5.36      3.96 o
  13   2   1        0.08        0.15      3.82 o
 -14   3   1        0.16        1.22      3.43 o
 -13   3   1      130.82      170.41      8.88 o
 -12   3   1       26.55       24.09      4.42 o
 -11   3   1       32.08       32.65      3.94 o
 -10   3   1        0.20       -0.36      2.11 o
  -9   3   1      397.88      375.24      8.71 o
  -8   3   1      126.87      122.01      5.11 o
  -7   3   1      201.15      184.63      5.97 o
  -6   3   1      204.96      231.24      5.55 o
  -5   3   1      144.98      153.54      4.42 o
  -4   3   1     2969.68     3035.50     32.96 o
  -3   3   1     5268.90     4790.83    323.30 o
  -2   3   1     9777.10     9450.27     72.20 o
  -1   3   1     1014.44     1016.19     12.99 o
   0   3   1      323.88      315.25      3.44 o
   1   3   1      534.28      535.60      4.00 o
   2   3   1      848.60      825.90     11.05 o
   3   3   1        0.34       -1.17      1.17 o
   4   3   1       41.81       44.14      1.64 o
   5   3   1        9.33       13.79      1.77 o
   6   3   1        1.74        3.03      1.69 o
   7   3   1        7.57        6.57      2.15 o
   8   3   1       73.90       91.69      4.76 o
   9   3   1        0.08        0.34      2.62 o
  10   3   1       70.01       49.61      5.08 o
  11   3   1       39.40       32.46      9.09 o
  12   3   1       29.59       25.32      4.83 o
  13   3   1      133.69      136.50     10.23 o
 -14   4   1      291.87      337.37     12.76 o
 -13   4   1      218.91      227.44     10.09 o
 -12   4   1        6.23       10.67      3.71 o
 -11   4   1      304.76      300.21     10.22 o
 -10   4   1      236.75      217.73      7.20 o
  -9   4   1        0.42        0.96      2.06 o
  -8   4   1     1125.53     1100.91     15.48 o
  -7   4   1     1035.92      985.32     17.99 o
  -6   4   1      269.93      246.40     16.94 o
  -5   4   1       34.97       32.07      2.47 o
  -4   4   1        7.60        4.66      1.19 o
  -3   4   1       39.31       42.05      1.81 o
  -2   4   1      315.88      351.43      3.96 o
  -1   4   1     1063.14     1029.54     16.21 o
   0   4   1     1131.41     1138.48     22.40 o
   1   4   1      306.89      279.26     19.17 o
   2   4   1     2387.95     2532.44     15.40 o
   3   4   1      651.88      679.91      7.45 o
   4   4   1        1.25        0.41      1.06 o
   5   4   1     1200.88     1230.98     24.29 o
   6   4   1       63.93       62.13      3.05 o
   7   4   1      829.91      815.00     20.33 o
   8   4   1       52.28       52.35      3.76 o
   9   4   1       21.16       20.38      3.83 o
  10   4   1       53.96       52.21      5.37 o
  11   4   1       16.89       11.02      4.09 o
  12   4   1        0.66        1.58      3.32 o
  13   4   1       11.26       21.92      5.87 o
 -14   5   1        4.94        5.51      4.18 o
 -13   5   1       25.97       35.27      5.37 o
 -12   5   1       73.53       66.10      6.06 o
 -11   5   1       27.08       25.98      4.27 o
 -10   5   1       69.34       74.29      4.79 o
  -9   5   1       32.38       35.26      3.55 o
  -8   5   1      809.62      780.97     18.83 o
  -7   5   1      110.53      105.50      4.15 o
  -6   5   1      328.69      296.81      6.31 o
  -5   5   1       41.41       39.13      5.26 o
  -4   5   1     1148.03     1209.71     10.40 o
  -3   5   1        3.89        8.95      1.17 o
  -2   5   1     5801.12     6076.13     61.00 o
  -1   5   1       11.19        6.62      1.29 o
   0   5   1      824.35      858.20      9.38 o
   1   5   1      336.76      290.57     28.89 o
   2   5   1      772.23      715.08      5.88 o
   3   5   1        4.19        1.47      0.89 o
   4   5   1      241.17      242.19      4.60 o
   5   5   1       23.00       19.47      2.13 o
   6   5   1       96.36       90.29      4.17 o
   7   5   1      316.34      322.88      7.65 o
   8   5   1      266.47      274.28      7.71 o
   9   5   1      118.96      117.06      6.78 o
  10   5   1        4.85        4.40      3.10 o
  11   5   1      130.42      127.60      7.86 o
  12   5   1      246.68      308.83     11.77 o
  13   5   1       62.14       71.50      7.29 o
 -14   6   1      275.53      313.84     12.57 o
 -13   6   1        1.90       -0.04      3.23 o
 -12   6   1      174.82      199.50      9.34 o
 -11   6   1       21.41       19.29      4.05 o
 -10   6   1      142.90      133.04      7.04 o
  -9   6   1     1123.79     1172.71     17.56 o
  -8   6   1      297.68      287.90      8.46 o
  -7   6   1      312.97      323.53      6.60 o
  -6   6   1       12.91       16.68      2.04 o
  -5   6   1        8.48        8.91      1.52 o
  -4   6   1       87.33       82.44      8.83 o
  -3   6   1     1669.40     1761.70     17.94 o
  -2   6   1      728.94      774.33     11.58 o
  -1   6   1      380.38      384.13      6.39 o
   0   6   1       12.21       12.98      1.35 o
   1   6   1      232.10      240.90      4.15 o
   2   6   1      215.83      231.24      3.74 o
   3   6   1     1236.61     1368.47      9.24 o
   4   6   1      388.01      401.72      6.02 o
   5   6   1       65.00       68.30      3.30 o
   6   6   1        5.38        4.43      1.86 o
   7   6   1       39.76       34.71      3.24 o
   8   6   1       15.99       19.32      3.79 o
   9   6   1       19.88       19.90      3.97 o
  10   6   1        2.51        4.06      3.14 o
  11   6   1      110.65      112.98      7.60 o
  12   6   1        9.31        7.90      4.01 o
  13   6   1       24.96       25.80      5.42 o
 -13   7   1        6.26        6.55      3.94 o
 -12   7   1      159.64      156.37      8.65 o
 -11   7   1        9.29        5.86      3.34 o
 -10   7   1        2.15        5.18      3.07 o
  -9   7   1      292.77      278.09      8.19 o
  -8   7   1      152.74      147.45      5.69 o
  -7   7   1      168.29      165.45      5.57 o
  -6   7   1       84.27       89.90      3.69 o
  -5   7   1       18.36       21.15      2.04 o
  -4   7   1      221.76      204.91      4.77 o
  -3   7   1      424.12      476.13      5.88 o
  -2   7   1     3162.97     3338.89     25.37 o
  -1   7   1     2866.00     2933.68     30.50 o
   0   7   1        4.83        2.10      0.88 o
   1   7   1      111.10       91.81      2.59 o
   2   7   1      265.77      289.92      5.67 o
   3   7   1      229.67      239.49      3.70 o
   4   7   1       48.72       41.77      1.92 o
   5   7   1      142.01      134.61      4.41 o
   6   7   1      170.57      167.03      6.87 o
   7   7   1      268.36      247.47      6.79 o
   8   7   1       34.04       29.33      4.18 o
   9   7   1       62.21       66.79      5.63 o
  10   7   1      147.30      129.99      7.71 o
  11   7   1      199.81      208.80      9.73 o
  12   7   1       89.52      100.61      7.89 o
  13   7   1       21.19       31.97      5.93 o
 -13   8   1        7.90        8.87      4.16 o
 -12   8   1      160.59      164.89      8.85 o
 -11   8   1       36.84       34.76      5.00 o
 -10   8   1        0.74       -1.39      2.50 o
  -9   8   1      612.43      572.56     12.92 o
  -8   8   1      171.54      171.60      5.99 o
  -7   8   1     1804.11     1819.69     24.30 o
  -6   8   1      439.86      444.84      7.46 o
  -5   8   1      695.83      716.68      9.35 o
  -4   8   1       48.91       34.25      2.46 o
  -3   8   1      567.76      612.62     11.32 o
  -2   8   1       35.33       44.40      2.37 o
  -1   8   1       31.58       20.84      2.04 o
   0   8   1      116.41      121.65      3.86 o
   1   8   1      468.85      505.55      6.66 o
   2   8   1        6.82        8.37      1.35 o
   3   8   1      131.34      151.75      3.66 o
   4   8   1       76.17       71.58      2.55 o
   5   8   1       59.49       58.80      3.36 o
   6   8   1      449.68      438.83      8.16 o
   7   8   1      612.88      565.76     12.54 o
   8   8   1      575.29      583.79     13.36 o
   9   8   1       11.81        7.85      3.25 o
  10   8   1      124.79      116.12      9.10 o
  11   8   1       72.91       63.38      6.44 o
  12   8   1       54.76       65.86      7.01 o
 -13   9   1        4.66        6.46      4.45 o
 -12   9   1       15.09       20.34      4.62 o
 -11   9   1       11.36       12.81      3.92 o
 -10   9   1      185.79      194.23      8.66 o
  -9   9   1      350.26      359.95     10.72 o
  -8   9   1      261.75      258.09      7.21 o
  -7   9   1      255.16      247.30      6.77 o
  -6   9   1       85.06       94.90      4.39 o
  -5   9   1       79.57       84.66      3.42 o
  -4   9   1      124.14      124.52      4.04 o
  -3   9   1     1725.19     1783.43     20.06 o
  -2   9   1      974.19     1004.96     11.62 o
  -1   9   1      730.48      809.48      9.38 o
   0   9   1      379.31      359.68      6.25 o
   1   9   1      334.95      347.15      6.13 o
   2   9   1       10.59       12.46      1.62 o
   3   9   1       50.79       43.67      2.47 o
   4   9   1       25.03       17.73      1.98 o
   5   9   1      127.47      124.13      4.52 o
   6   9   1       14.22       16.78      2.55 o
   7   9   1      186.70      191.65      7.87 o
   8   9   1       78.67       78.36      5.93 o
   9   9   1        2.11        3.28      3.15 o
  10   9   1        2.88        2.71      3.20 o
  11   9   1       15.71       13.46      4.36 o
  12   9   1      158.76      173.45      9.84 o
 -13  10   1       84.93       87.31      9.00 o
 -12  10   1        0.40       -0.99      3.81 o
 -11  10   1       72.25       78.90      7.77 o
 -10  10   1       36.97       31.15      4.62 o
  -9  10   1        4.38        4.53      2.87 o
  -8  10   1     1952.67     1875.03     22.40 o
  -7  10   1       23.58       24.64      3.00 o
  -6  10   1     1500.37     1426.37     18.99 o
  -5  10   1       22.69       25.41      2.53 o
  -4  10   1      229.71      226.22      5.45 o
  -3  10   1      239.28      203.51     20.59 o
  -2  10   1       44.99       38.33      2.76 o
  -1  10   1        1.99        1.10      1.36 o
   0  10   1       87.12      106.40      3.83 o
   1  10   1       28.25       23.59      2.01 o
   2  10   1      470.06      492.25      7.09 o
   3  10   1       44.29       45.27      2.52 o
   4  10   1       15.76       17.47      1.98 o
   5  10   1       35.97       42.95      3.11 o
   6  10   1       82.16       81.03      5.05 o
   7  10   1       20.36       22.85      3.90 o
   8  10   1      257.27      256.79      9.67 o
   9  10   1       24.89       26.97      4.59 o
  10  10   1        2.38        5.90      3.73 o
  11  10   1        0.37        0.27      3.51 o
  12  10   1       46.46       56.68      6.93 o
 -12  11   1        2.09        1.06      4.23 o
 -11  11   1        6.43        3.86      4.03 o
 -10  11   1      119.70      118.94      8.81 o
  -9  11   1        6.54        5.07      3.08 o
  -8  11   1      214.71      189.60      8.03 o
  -7  11   1        4.98        5.57      2.22 o
  -6  11   1      686.80      640.45     10.65 o
  -5  11   1       56.71       57.58      3.48 o
  -4  11   1        0.50        3.98      1.63 o
  -3  11   1      565.45      439.52     77.69 o
  -2  11   1        6.19        5.05      1.66 o
  -1  11   1     1641.92     1672.40     17.56 o
   0  11   1      587.98      540.79      8.50 o
   1  11   1       78.77       83.93      3.71 o
   2  11   1       36.51       35.44      2.49 o
   3  11   1      265.36      261.95      5.42 o
   4  11   1      110.78      107.07      3.98 o
   5  11   1       47.28       43.88      4.00 o
   6  11   1       29.82       31.80      3.78 o
   7  11   1      423.34      413.51     10.67 o
   8  11   1        5.42        9.30      3.12 o
   9  11   1       10.61       11.23      3.40 o
  10  11   1       34.37       29.55      4.62 o
  11  11   1       55.85       54.82      6.59 o
 -12  12   1       15.77       20.06      5.93 o
 -11  12   1      189.11      193.18     11.40 o
 -10  12   1       34.30       34.60      6.12 o
  -9  12   1      540.33      568.87     16.60 o
  -8  12   1      162.08      144.95      9.27 o
  -7  12   1       68.47       66.80      5.17 o
  -6  12   1      687.25      669.82     12.45 o
  -5  12   1      386.31      357.75      7.52 o
  -4  12   1     1387.31     1399.73     14.55 o
  -3  12   1      283.77      235.99     28.72 o
  -2  12   1       73.64       77.97      3.82 o
  -1  12   1     1223.48     1188.22     12.71 o
   0  12   1       13.57       16.61      2.30 o
   1  12   1       73.48       67.73      3.61 o
   2  12   1      159.57      148.79     11.37 o
   3  12   1        7.08       10.51      1.93 o
   4  12   1        0.50        0.07      1.63 o
   5  12   1      211.29      207.41      7.36 o
   6  12   1      113.95      107.82      5.95 o
   7  12   1        7.35        6.11      2.79 o
   8  12   1       10.28        5.14      2.92 o
   9  12   1        0.58       -0.14      2.67 o
  10  12   1       32.20       33.33      4.87 o
  11  12   1       16.25       26.89      5.58 o
 -11  13   1      267.61      259.87     13.11 o
 -10  13   1        0.41        0.26      3.70 o
  -9  13   1      317.81      345.75     13.65 o
  -8  13   1        0.49       -0.77      3.08 o
  -7  13   1       15.03       13.38      4.13 o
  -6  13   1      140.46      125.29      5.81 o
  -5  13   1       13.42       15.33      2.56 o
  -4  13   1      332.25      300.64      7.11 o
  -3  13   1     1371.26     1294.22     15.23 o
  -2  13   1        1.99        1.82      1.73 o
  -1  13   1      831.47      810.81     11.11 o
   0  13   1      162.16      171.25      5.54 o
   1  13   1       82.59       75.16      3.78 o
   2  13   1       84.24       75.65      3.82 o
   3  13   1        2.66        2.44      1.64 o
   4  13   1       14.44       12.33      2.24 o
   5  13   1       98.59      103.98      5.86 o
   6  13   1       54.93       63.33      5.01 o
   7  13   1        8.98        9.11      3.06 o
   8  13   1        0.71        1.84      2.86 o
   9  13   1       10.10        9.10      3.58 o
  10  13   1        0.89        1.18      4.57 o
 -11  14   1       41.93       42.17      7.26 o
 -10  14   1       68.42       73.56      8.12 o
  -9  14   1      161.66      164.52     10.24 o
  -8  14   1       13.69       14.45      4.90 o
  -7  14   1      363.60      340.66     12.69 o
  -6  14   1       10.73       14.22      3.67 o
  -5  14   1       82.05       61.73      4.50 o
  -4  14   1        0.00        0.45      1.94 o
  -3  14   1        0.34        0.40      1.73 o
  -2  14   1      300.29      278.33      6.56 o
  -1  14   1      458.08      471.49      8.97 o
   0  14   1      491.75      461.77      9.10 o
   1  14   1      750.83      691.29      9.83 o
   2  14   1        9.73       10.34      2.24 o
   3  14   1       17.94       17.25      2.49 o
   4  14   1       73.49       67.92      4.92 o
   5  14   1       10.93       16.36      3.39 o
   6  14   1      182.10      173.91      7.51 o
   7  14   1        0.74       -1.43      2.46 o
   8  14   1        0.02        0.50      2.74 o
   9  14   1        1.09        1.77      3.99 o
  10  14   1       51.72       66.97      8.19 o
 -10  15   1        1.49        4.76      4.69 o
  -9  15   1        0.96       -1.18      3.60 o
  -8  15   1       70.95       68.44      7.40 o
  -7  15   1       21.81       18.47      4.17 o
  -6  15   1        5.12        3.87      3.07 o
  -5  15   1       43.63       35.09      3.93 o
  -4  15   1      153.41      165.99      6.72 o
  -3  15   1        7.44        2.72      2.16 o
  -2  15   1      192.19      184.07      5.74 o
  -1  15   1        0.25        4.24      1.97 o
   0  15   1       38.77       38.40      3.45 o
   1  15   1      254.24      275.82      6.70 o
   2  15   1        6.66        5.49      2.10 o
   3  15   1        0.01       -1.20      1.82 o
   4  15   1        0.24        0.50      2.34 o
   5  15   1        5.13        3.01      2.57 o
   6  15   1        6.14        2.28      2.76 o
   7  15   1       44.86       44.83      7.10 o
   8  15   1       68.76       76.21      7.13 o
   9  15   1       12.32       11.63      4.97 o
  -9  16   1       39.21       42.97      7.02 o
  -8  16   1       23.57       28.98      5.30 o
  -7  16   1        9.91        9.83      3.97 o
  -6  16   1        1.95        1.30      3.28 o
  -5  16   1        2.17        2.61      2.94 o
  -4  16   1        0.37        2.49      2.44 o
  -3  16   1        5.22        5.15      2.38 o
  -2  16   1      120.56      124.45      5.62 o
  -1  16   1       84.74       86.81      4.48 o
   0  16   1       61.06       61.58      3.71 o
   1  16   1      425.54      430.91      8.55 o
   2  16   1       29.77       32.54      3.49 o
   3  16   1       39.80       37.33      4.78 o
   4  16   1       60.83       60.65      5.04 o
   5  16   1       26.58       21.78      3.99 o
   6  16   1       44.02       44.73      5.61 o
   7  16   1        8.76        6.02      3.59 o
   8  16   1        2.29        6.21      4.43 o
  -8  17   1        0.28       -1.87      3.68 o
  -7  17   1        0.37        1.38      3.91 o
  -6  17   1        0.66       -0.83      3.44 o
  -5  17   1        5.65        8.09      4.09 o
  -4  17   1        0.30        1.29      2.38 o
  -3  17   1       42.50       37.27      4.62 o
  -2  17   1       20.86       19.87      3.05 o
  -1  17   1       37.24       43.02      3.74 o
   0  17   1      133.88      144.72      5.83 o
   1  17   1      139.01      148.69      5.90 o
   2  17   1        0.65        0.97      2.50 o
   3  17   1        0.06       -1.81      2.70 o
   4  17   1        0.14       -0.77      3.08 o
   5  17   1       28.69       32.43      4.98 o
   6  17   1       42.29       47.63      6.05 o
   7  17   1        1.19       -1.04      3.54 o
   8  17   1        0.23        3.52      4.67 o
  -7  18   1        0.43       -0.11      4.78 o
  -6  18   1       31.22       41.20      6.62 o
  -5  18   1       34.32       47.46      6.56 o
  -4  18   1      139.64      130.11      9.07 o
  -3  18   1       45.08       42.08      5.89 o
  -2  18   1       21.67       22.86      3.13 o
  -1  18   1      376.84      396.30      9.39 o
   0  18   1      105.77      105.19      5.79 o
   1  18   1      335.75      352.80      9.64 o
   2  18   1        3.35        5.82      3.28 o
   3  18   1      113.59      115.24      8.68 o
   4  18   1        2.68        5.27      3.92 o
   5  18   1       72.43       85.86      8.50 o
   6  18   1       28.99       27.81      5.90 o
   7  18   1       29.05       28.34      6.54 o
  -6  19   1       14.35       13.99      6.12 o
  -5  19   1        1.56       -0.56      3.58 o
  -4  19   1        7.57       10.07      4.45 o
  -3  19   1       40.63       53.50      5.88 o
  -2  19   1       11.54       16.38      3.45 o
  -1  19   1        1.12        9.23      2.98 o
   0  19   1       15.36       18.63      3.55 o
   1  19   1      302.60      333.16     13.81 o
   2  19   1       17.18       12.47      4.64 o
   3  19   1       95.76      100.89      8.58 o
   4  19   1      190.60      188.20     11.26 o
   5  19   1        0.50       -2.78      4.97 o
  -5  20   1       42.89       44.84      8.12 o
  -4  20   1        4.33        2.52      4.22 o
  -3  20   1       16.52       15.21      5.09 o
  -2  20   1       31.10       27.82      4.62 o
  -1  20   1       61.70       63.41      5.83 o
   0  20   1       67.59       81.08      6.40 o
   1  20   1       39.50       41.28      6.43 o
   2  20   1        6.59        3.50      4.27 o
   3  20   1       62.09       48.80      8.24 o
   4  20   1       26.76       19.48      6.68 o
  -2  21   1        9.65       10.77      4.97 o
  -1  21   1        0.97        3.37      3.78 o
   0  21   1       69.41       83.74      6.76 o
   1  21   1       20.51       23.38      5.87 o
 -14   0   2       51.87       46.00      9.34 o
 -13   0   2       30.31       19.22     15.15 o
 -12   0   2      639.49      624.47     18.20 o
 -11   0   2       11.71        8.85      3.98 o
 -10   0   2      499.73      458.77     14.08 o
  -9   0   2      667.97      665.46     15.74 o
  -8   0   2      602.57      614.73     14.05 o
  -7   0   2     1301.44     1376.65     19.13 o
  -6   0   2     2466.92     2449.41     40.33 o
  -5   0   2      490.40      482.09     10.70 o
  -4   0   2      214.72      198.16      5.62 o
  -3   0   2       60.82       60.25      2.71 o
  -2   0   2     1424.60     1399.45     15.85 o
  -1   0   2      347.79      356.01      5.19 o
   0   0   2     1023.13     1098.61     21.56 o
   1   0   2       28.46       19.87      1.59 o
   2   0   2     3834.53     3802.74     99.15 o
   3   0   2       20.52       18.48      2.00 o
   4   0   2     6383.51     6512.30    233.76 o
   5   0   2        4.55        2.43      2.07 o
   6   0   2     1054.65     1068.36     35.57 o
   7   0   2      529.42      520.35     20.42 o
   8   0   2        7.03        0.48      3.21 o
   9   0   2      213.83      250.06     10.78 o
  10   0   2      461.91      490.69     21.61 o
  11   0   2       29.93       11.14      7.53 o
  12   0   2       22.71       19.29      7.74 o
  13   0   2      212.30      255.81     26.24 o
 -14   1   2        8.03       16.15      4.40 o
 -13   1   2        0.04       -0.94      2.52 o
 -12   1   2       43.42       29.47      3.94 o
 -11   1   2       31.79       23.96      4.22 o
 -10   1   2      211.09      191.25      6.81 o
  -9   1   2      186.40      181.02      6.35 o
  -8   1   2        4.63        6.07      2.20 o
  -7   1   2      680.93      674.55      9.78 o
  -6   1   2        3.84        2.88      1.41 o
  -5   1   2       23.69       24.67      1.98 o
  -4   1   2      202.66      222.98      4.37 o
  -3   1   2       34.75       38.63      1.59 o
  -2   1   2     1035.43     1048.28      6.56 o
  -1   1   2     8904.10     8589.02     76.61 o
   0   1   2        4.93        5.67      0.83 o
   1   1   2       80.97       81.35      1.86 o
   2   1   2       58.82       61.65      2.09 o
   3   1   2       22.04       25.73      1.53 o
   4   1   2      116.62      127.31      3.41 o
   5   1   2      932.32     1009.15     13.12 o
   6   1   2        0.03       -0.31      1.66 o
   7   1   2      161.74      153.61      5.61 o
   8   1   2      133.55      118.43      5.45 o
   9   1   2       32.67       48.09      4.12 o
  10   1   2       25.63       19.54      4.02 o
  11   1   2       15.64       10.99      4.45 o
  12   1   2        3.00        3.08      3.96 o
  13   1   2        7.19        5.92      4.68 o
 -14   2   2       59.82       60.37      6.39 o
 -13   2   2       36.81       44.58      5.32 o
 -12   2   2      120.09      115.05      6.25 o
 -11   2   2       11.76       12.57      3.00 o
 -10   2   2       97.36       79.57      5.03 o
  -9   2   2        3.99        2.10      2.04 o
  -8   2   2        1.00       -1.41      1.73 o
  -7   2   2        7.50        5.87      1.83 o
  -6   2   2       87.78       90.52      3.68 o
  -5   2   2       19.54       19.61      1.82 o
  -4   2   2     2132.89     2189.18     17.91 o
  -3   2   2       86.88      100.44      2.13 o
  -2   2   2     1772.59     1797.97     34.57 o
  -1   2   2        8.91       11.36      0.86 o
   0   2   2     5314.56     5015.42    128.44 o
   1   2   2      239.31      238.68      3.77 o
   2   2   2       29.53       25.55      1.39 o
   3   2   2       51.24       57.10      1.94 o
   4   2   2      290.45      298.08      5.12 o
   5   2   2        4.99        4.15      1.39 o
   6   2   2       35.89       28.54      3.44 o
   7   2   2      175.86      173.76      5.70 o
   8   2   2      324.11      334.47      8.07 o
   9   2   2       30.91       29.09      4.28 o
  10   2   2        0.15        2.58      3.03 o
  11   2   2        0.36        1.45      3.51 o
  12   2   2        0.06       -1.37      3.66 o
  13   2   2        3.79        5.59      4.69 o
 -14   3   2        4.31        9.37      4.00 o
 -13   3   2       27.93       26.81      4.67 o
 -12   3   2       22.92       23.99      3.79 o
 -11   3   2        0.79        2.26      2.38 o
 -10   3   2      149.11      159.97      6.34 o
  -9   3   2       46.61       50.90      3.92 o
  -8   3   2      120.12      111.99     10.59 o
  -7   3   2       65.61       55.41      5.71 o
  -6   3   2        2.11        2.82      1.42 o
  -5   3   2      180.07      189.36      4.21 o
  -4   3   2      147.80      156.46      3.15 o
  -3   3   2      245.01      257.56      2.87 o
  -2   3   2     3054.98     3064.91     31.48 o
  -1   3   2      517.71      551.35      3.99 o
   0   3   2       74.93       78.15      2.86 o
   1   3   2      244.76      243.08      3.13 o
   2   3   2     1282.56     1379.11     19.78 o
   3   3   2       64.70       59.05      1.63 o
   4   3   2        0.02        0.60      0.95 o
   5   3   2      646.13      700.21     10.43 o
   6   3   2        0.05       -0.05      1.62 o
   7   3   2       26.07       27.79      2.94 o
   8   3   2      125.69       88.01      8.23 o
   9   3   2       28.47       29.01      7.74 o
  10   3   2      132.22      112.40      7.12 o
  11   3   2       14.44       11.74      4.12 o
  12   3   2       53.10       50.10      7.05 o
  13   3   2       60.06       86.81      9.13 o
 -14   4   2      169.67      197.89      9.98 o
 -13   4   2      148.84      144.32      8.30 o
 -12   4   2       21.75       24.13      4.26 o
 -11   4   2       48.96       44.39      4.24 o
 -10   4   2      117.77      111.04      5.50 o
  -9   4   2     1008.83      965.18     13.45 o
  -8   4   2      566.33      542.92     11.09 o
  -7   4   2      930.66      912.11     11.28 o
  -6   4   2       25.12       21.32      3.28 o
  -5   4   2       21.34       31.20      2.12 o
  -4   4   2        6.76       15.87      1.35 o
  -3   4   2     1706.56     1748.10     17.89 o
  -2   4   2    10365.43    10242.39     80.08 o
  -1   4   2     2189.97     2251.81     19.94 o
   0   4   2      860.86      835.73      8.50 o
   1   4   2        3.67        2.69      0.79 o
   2   4   2      966.13      954.28      9.87 o
   3   4   2       29.14       33.49      2.50 o
   4   4   2      451.03      501.43      8.97 o
   5   4   2       26.57       31.18      2.67 o
   6   4   2      158.23      162.30      6.66 o
   7   4   2      264.29      244.70      9.09 o
   8   4   2      436.97      394.23     10.89 o
   9   4   2      320.24      298.31     10.09 o
  10   4   2        9.00        7.45      3.47 o
  11   4   2        3.87        4.88      2.99 o
  12   4   2        0.55        5.67      4.22 o
  13   4   2       21.35       25.79      6.54 o
 -14   5   2        1.13        3.52      3.73 o
 -13   5   2       17.49       30.32      5.07 o
 -12   5   2      207.63      197.37      8.93 o
 -11   5   2       40.02       38.77      4.12 o
 -10   5   2     1325.64     1315.31     18.36 o
  -9   5   2      718.86      686.98     13.61 o
  -8   5   2      449.86      444.59     10.09 o
  -7   5   2      554.16      548.60      8.98 o
  -6   5   2       15.02       13.92      1.99 o
  -5   5   2      254.97      271.35      9.41 o
  -4   5   2      172.83      188.81      3.38 o
  -3   5   2      727.63      786.49      7.45 o
  -2   5   2       40.63       44.30      1.97 o
  -1   5   2     1460.46     1461.43     11.48 o
   0   5   2      163.67      180.95      3.25 o
   1   5   2        6.45        4.79      1.07 o
   2   5   2      748.33      783.42      9.13 o
   3   5   2     1652.71     1728.61     20.37 o
   4   5   2        0.43        2.05      1.54 o
   5   5   2       94.47      102.65      3.06 o
   6   5   2       40.58       38.73      3.09 o
   7   5   2      171.73      170.97      5.84 o
   8   5   2       97.26      100.52      6.35 o
   9   5   2      119.40      109.10      6.95 o
  10   5   2      142.61      147.70      8.21 o
  11   5   2       17.01        7.73      3.78 o
  12   5   2      100.96      116.87      7.73 o
 -14   6   2        0.23       -0.11      3.38 o
 -13   6   2       17.73       16.37      4.29 o
 -12   6   2        3.48        4.52      3.27 o
 -11   6   2        1.34        5.48      3.00 o
 -10   6   2       82.01       71.14      4.72 o
  -9   6   2       76.13       81.84      4.70 o
  -8   6   2     1947.52     1908.75     31.43 o
  -7   6   2       37.72       40.15      3.22 o
  -6   6   2     1685.47     1670.78     28.38 o
  -5   6   2     1527.69     1645.77     18.68 o
  -4   6   2     2807.61     2927.25     22.92 o
  -3   6   2     2459.19     2720.69     38.08 o
  -2   6   2       64.71       59.94      2.77 o
  -1   6   2     1932.74     2039.72     16.63 o
   0   6   2      417.85      456.48      6.10 o
   1   6   2       26.72       29.84      1.61 o
   2   6   2       15.47       22.13      1.78 o
   3   6   2      101.02       92.96      3.97 o
   4   6   2       11.61       10.06      2.11 o
   5   6   2        5.22        1.20      1.70 o
   6   6   2      358.91      340.71      5.87 o
   7   6   2      803.22      739.38     17.25 o
   8   6   2      513.98      460.06     12.09 o
   9   6   2      301.34      266.26     10.00 o
  10   6   2       77.20       80.84      6.73 o
  11   6   2        0.28       -2.73      2.73 o
  12   6   2       32.93       42.07      5.52 o
 -14   7   2        1.44        3.77      4.63 o
 -13   7   2       28.49       30.54      5.06 o
 -12   7   2       35.74       45.82      5.38 o
 -11   7   2       56.23       51.44      5.28 o
 -10   7   2        2.77        2.13      2.35 o
  -9   7   2        0.11        1.08      1.98 o
  -8   7   2        1.35        1.86      1.97 o
  -7   7   2       89.89       91.75      4.37 o
  -6   7   2      106.68      104.96      4.53 o
  -5   7   2      269.57      323.28      6.21 o
  -4   7   2       39.57       47.60      1.95 o
  -3   7   2     3106.86     3384.58     39.33 o
  -2   7   2      503.46      540.67      5.92 o
  -1   7   2     2830.15     2972.76     35.60 o
   0   7   2     1015.40     1102.66     16.24 o
   1   7   2       31.61       33.99      1.88 o
   2   7   2        1.78        1.20      0.90 o
   3   7   2      928.48      975.23     11.97 o
   4   7   2      202.67      195.69      5.98 o
   5   7   2      420.11      430.18      8.48 o
   6   7   2       24.53       26.41      3.45 o
   7   7   2       85.75       80.49      5.14 o
   8   7   2        0.00        0.04      2.36 o
   9   7   2      105.79       97.84      6.21 o
  10   7   2        0.29        3.48      2.88 o
  11   7   2       31.81       32.20      4.94 o
  12   7   2        8.60        8.00      4.00 o
 -13   8   2       39.09       34.84      6.20 o
 -12   8   2       44.47       40.45      6.20 o
 -11   8   2        6.46        5.65      3.14 o
 -10   8   2        5.92        4.39      2.92 o
  -9   8   2       39.96       35.26      3.56 o
  -8   8   2       45.61       49.06      3.78 o
  -7   8   2       62.77       58.19      3.76 o
  -6   8   2       63.10       66.21      3.63 o
  -5   8   2        1.19        0.98      1.26 o
  -4   8   2      155.39      180.18      4.12 o
  -3   8   2      516.49      530.74      9.30 o
  -2   8   2     1003.53     1108.38     19.01 o
  -1   8   2      554.70      550.24     20.76 o
   0   8   2      153.73      187.77      4.39 o
   1   8   2      334.49      368.44      7.20 o
   2   8   2      230.15      254.22      4.95 o
   3   8   2      135.51      147.82      4.01 o
   4   8   2       82.71       96.74      4.65 o
   5   8   2      124.31      125.65      5.17 o
   6   8   2       61.90       57.37      4.41 o
   7   8   2        0.65        0.25      2.15 o
   8   8   2      331.22      300.10      9.37 o
   9   8   2       44.28       43.53      4.80 o
  10   8   2       55.37       56.61      5.47 o
  11   8   2      159.18      168.57      8.65 o
  12   8   2        1.87        0.64      4.03 o
 -13   9   2       13.90       12.88      5.18 o
 -12   9   2       89.36       91.66      8.22 o
 -11   9   2       33.56       39.19      5.92 o
 -10   9   2       25.27       24.81      4.11 o
  -9   9   2       73.49       77.36      4.74 o
  -8   9   2       77.54       80.98      5.16 o
  -7   9   2      429.30      427.57      8.56 o
  -6   9   2      120.28      123.13      5.66 o
  -5   9   2       21.98       22.71      2.17 o
  -4   9   2       38.11       43.02      2.53 o
  -3   9   2       72.17       92.53      2.76 o
  -2   9   2      413.41      467.22      6.89 o
  -1   9   2      817.97      690.19    139.22 o
   0   9   2      620.37      675.06      9.14 o
   1   9   2        6.56        5.21      1.31 o
   2   9   2      106.33      100.96      9.27 o
   3   9   2       72.77       73.52      2.83 o
   4   9   2        3.08        2.64      1.93 o
   5   9   2       61.87       62.49      4.09 o
   6   9   2        8.72        9.35      2.76 o
   7   9   2        8.35        4.14      2.52 o
   8   9   2      123.91      121.50      6.69 o
   9   9   2       16.27       11.83      3.45 o
  10   9   2       26.22       21.07      4.29 o
  11   9   2        0.26        2.47      3.42 o
 -13  10   2       22.17       32.50      7.43 o
 -12  10   2        0.22        2.07      3.91 o
 -11  10   2       23.75       29.46      5.58 o
 -10  10   2      185.40      179.17      9.77 o
  -9  10   2       12.61        8.19      3.89 o
  -8  10   2       19.41       18.79      2.93 o
  -7  10   2      116.91      105.62      4.83 o
  -6  10   2      316.59      332.00      9.36 o
  -5  10   2       95.99       95.19      3.82 o
  -4  10   2      341.58      357.03      6.51 o
  -3  10   2       95.03      100.45      3.77 o
  -2  10   2      416.71      370.97     22.14 o
  -1  10   2      171.50      177.20      5.94 o
   0  10   2        0.61        0.96      1.09 o
   1  10   2       36.26       37.84      2.30 o
   2  10   2       10.80       11.58      1.73 o
   3  10   2        2.58        2.81      1.42 o
   4  10   2        2.57        1.52      1.88 o
   5  10   2       23.42       17.10      2.87 o
   6  10   2       22.66       21.37      3.48 o
   7  10   2        0.55        0.25      2.34 o
   8  10   2       46.17       42.57      4.78 o
   9  10   2        2.34        2.63      2.82 o
  10  10   2      241.50      247.34      9.94 o
  11  10   2       16.98       22.05      5.19 o
 -12  11   2       24.24       33.66      7.40 o
 -11  11   2       44.92       42.69      6.40 o
 -10  11   2       82.86       88.78      7.81 o
  -9  11   2        7.37        5.64      3.63 o
  -8  11   2        9.13        6.07      2.82 o
  -7  11   2       34.18       32.07      3.91 o
  -6  11   2      346.40      340.12      7.96 o
  -5  11   2      166.23      160.08      4.88 o
  -4  11   2       11.80        7.08      1.91 o
  -3  11   2      259.80      251.91      6.02 o
  -2  11   2      949.95      950.36     17.79 o
  -1  11   2      100.93       99.01      4.39 o
   0  11   2       74.48       85.35      3.85 o
   1  11   2      136.20      148.22      4.38 o
   2  11   2       20.33       23.07      2.22 o
   3  11   2       66.04       66.48      3.22 o
   4  11   2        9.34        4.58      2.32 o
   5  11   2       49.75       46.95      3.94 o
   6  11   2      146.64      145.41      6.73 o
   7  11   2        3.63        6.56      2.89 o
   8  11   2       11.51       11.47      3.40 o
   9  11   2        0.11       -2.54      2.54 o
  10  11   2       49.69       44.98      5.55 o
  11  11   2       17.09       15.67      4.95 o
 -12  12   2       11.26       12.03      5.85 o
 -11  12   2       23.52       18.91      5.10 o
 -10  12   2       79.75       74.32      7.34 o
  -9  12   2       44.33       41.50      5.91 o
  -8  12   2       71.60       56.33      6.14 o
  -7  12   2        0.16       -1.93      2.04 o
  -6  12   2        0.74       -0.23      1.97 o
  -5  12   2       84.32       72.78      4.93 o
  -4  12   2       73.51       82.04      4.02 o
  -3  12   2       94.95       87.97      4.17 o
  -2  12   2      138.21      127.16      4.83 o
  -1  12   2     1027.45     1019.41     12.46 o
   0  12   2      719.24      693.35     10.22 o
   1  12   2       85.86       86.95      3.52 o
   2  12   2      455.33      435.82      9.06 o
   3  12   2      220.69      203.24      5.17 o
   4  12   2      109.02       98.94      5.08 o
   5  12   2      570.59      525.27     10.80 o
   6  12   2       12.93       13.03      3.25 o
   7  12   2      324.38      314.89     10.08 o
   8  12   2       31.59       33.98      4.72 o
   9  12   2        0.76        0.96      3.00 o
  10  12   2       26.75       23.34      5.33 o
 -11  13   2        0.58        4.48      4.74 o
 -10  13   2        0.00       -3.11      3.48 o
  -9  13   2       68.44       67.90      7.06 o
  -8  13   2       87.41       96.21      7.63 o
  -7  13   2        8.35        3.56      2.68 o
  -6  13   2        0.19        0.43      2.09 o
  -5  13   2      126.41      148.70      6.70 o
  -4  13   2       65.72       65.12      4.85 o
  -3  13   2     1020.18     1037.01     15.89 o
  -2  13   2        3.99        5.67      1.92 o
  -1  13   2      948.71      881.86     12.14 o
   0  13   2       48.08       41.67      3.29 o
   1  13   2      220.51      212.63      5.82 o
   2  13   2       28.34       35.09      2.85 o
   3  13   2       18.02       14.82      2.06 o
   4  13   2      372.94      358.20      8.95 o
   5  13   2        0.21       -0.20      2.41 o
   6  13   2      188.93      185.12      7.89 o
   7  13   2        3.29        3.86      3.04 o
   8  13   2       11.31       12.88      3.69 o
   9  13   2        7.81       11.17      4.18 o
  10  13   2        1.33        3.19      3.86 o
 -11  14   2        5.58        6.61      5.32 o
 -10  14   2       17.85       18.01      6.00 o
  -9  14   2        0.11       -1.64      3.16 o
  -8  14   2       29.57       28.23      5.44 o
  -7  14   2        1.89        2.09      3.31 o
  -6  14   2        4.21        2.80      2.67 o
  -5  14   2        9.00        5.17      2.45 o
  -4  14   2       89.77       82.24      5.47 o
  -3  14   2        0.81        2.47      2.09 o
  -2  14   2       35.73       44.33      3.84 o
  -1  14   2        6.81        7.52      1.99 o
   0  14   2      418.86      370.48      8.30 o
   1  14   2        7.25        9.95      2.41 o
   2  14   2      928.78      889.21     11.35 o
   3  14   2       64.17       52.39      4.13 o
   4  14   2      559.38      519.92     11.07 o
   5  14   2      247.36      243.51      8.69 o
   6  14   2       66.17       63.67      5.45 o
   7  14   2       14.11       11.98      3.69 o
   8  14   2       25.87       20.10      4.33 o
   9  14   2        0.50        0.37      3.45 o
 -10  15   2      303.80      325.33     16.99 o
  -9  15   2        1.49        4.76      4.53 o
  -8  15   2      209.76      263.67     12.00 o
  -7  15   2       89.20       94.58      9.04 o
  -6  15   2      415.53      427.25     12.54 o
  -5  15   2        5.01       11.30      3.28 o
  -4  15   2      188.01      226.03      7.81 o
  -3  15   2        1.27        1.41      2.07 o
  -2  15   2      173.65      160.59      6.51 o
  -1  15   2        1.48        4.66      2.08 o
   0  15   2        5.01        6.79      2.26 o
   1  15   2       19.06       25.74      3.13 o
   2  15   2      152.52      144.38      6.44 o
   3  15   2       29.78       29.47      3.63 o
   4  15   2       11.70        6.29      2.65 o
   5  15   2      161.42      183.53      8.01 o
   6  15   2        7.96        8.46      3.31 o
   7  15   2      111.14      107.84      7.08 o
   8  15   2       55.14       61.08      6.66 o
   9  15   2       10.42       11.65      5.42 o
  -9  16   2       21.75       16.56      6.01 o
  -8  16   2        0.17        2.58      5.56 o
  -7  16   2        7.65        7.00      4.58 o
  -6  16   2      155.36      129.15      7.76 o
  -5  16   2       70.16       71.27      5.29 o
  -4  16   2       40.82       26.68      3.81 o
  -3  16   2       13.83       14.60      3.21 o
  -2  16   2        0.57        1.68      2.05 o
  -1  16   2      231.39      240.55      7.49 o
   0  16   2       68.44       70.76      4.31 o
   1  16   2      254.52      266.18      7.70 o
   2  16   2       13.80        9.18      3.05 o
   3  16   2        0.38       -2.13      2.13 o
   4  16   2       26.49       25.97      4.10 o
   5  16   2       85.83       81.79      6.11 o
   6  16   2       29.74       37.27      4.94 o
   7  16   2        2.52       -0.59      3.43 o
   8  16   2        7.29        5.36      4.78 o
  -9  17   2       16.42       10.59     10.49 o
  -8  17   2       14.24        8.62     10.60 o
  -7  17   2        0.00        1.24      4.12 o
  -6  17   2       12.88        4.27      3.85 o
  -5  17   2        6.26        6.90      2.99 o
  -4  17   2       16.64       24.07      3.81 o
  -3  17   2       31.63       37.63      4.31 o
  -2  17   2       59.72       70.98      4.52 o
  -1  17   2      215.47      213.83      7.41 o
   0  17   2       42.77       41.69      3.79 o
   1  17   2      125.67      119.54      6.11 o
   2  17   2       51.53       52.16      5.05 o
   3  17   2      123.79      145.19      8.24 o
   4  17   2       90.33       70.99     15.39 o
   5  17   2      275.12      306.60     10.60 o
   6  17   2        0.17        0.81      3.88 o
   7  17   2      210.23      221.38     12.27 o
  -8  18   2        3.32       -0.51      6.17 o
  -7  18   2       13.48        4.44      6.01 o
  -6  18   2        5.08        5.04      4.54 o
  -5  18   2        0.56       -1.70      3.20 o
  -4  18   2       25.05       25.84      4.16 o
  -3  18   2        0.31        1.56      2.65 o
  -2  18   2        0.13       -0.07      2.09 o
  -1  18   2       53.15       54.70      4.58 o
   0  18   2       61.01       59.79      4.57 o
   1  18   2        5.14        4.74      2.96 o
   2  18   2       60.38       61.39      5.57 o
   3  18   2       40.99       33.78      5.29 o
   4  18   2       31.82       35.96      6.30 o
   5  18   2       17.20       21.84      5.45 o
   6  18   2       90.24       90.13      9.39 o
  -6  19   2       22.59       12.79      7.30 o
  -5  19   2        0.27       -0.51      4.20 o
  -4  19   2       22.02       21.46      4.52 o
  -3  19   2        8.36       10.43      3.18 o
  -2  19   2        0.00        0.87      2.22 o
  -1  19   2       54.65       56.14      4.98 o
   0  19   2       89.84       96.33      5.72 o
   1  19   2      139.90      154.60      7.99 o
   2  19   2       63.98       63.26      6.44 o
   3  19   2        1.79        5.59      4.69 o
   4  19   2      180.68      196.82     15.58 o
   5  19   2        8.45       11.90      6.16 o
  -4  20   2       36.11       48.02      8.34 o
  -3  20   2       42.26       45.63      4.89 o
  -2  20   2        5.63        7.13      3.19 o
  -1  20   2       20.76       22.66      3.79 o
   0  20   2        0.48        1.61      3.15 o
   1  20   2        4.47        7.00      4.26 o
   2  20   2        7.27        7.12      5.25 o
   3  20   2        3.53        4.53      4.95 o
 -15   1   3       12.88       17.07      4.49 o
 -14   1   3       97.64      104.31     10.21 o
 -13   1   3       11.12       13.04      3.43 o
 -12   1   3      240.99      231.19      8.12 o
 -11   1   3      182.79      186.29      7.03 o
 -10   1   3      363.37      344.57      8.65 o
  -9   1   3      743.87      730.14     11.52 o
  -8   1   3      144.47      134.71      5.12 o
  -7   1   3      765.49      778.14     10.16 o
  -6   1   3     1011.37      997.55     11.50 o
  -5   1   3       50.47       42.63      2.40 o
  -4   1   3       15.88       19.01      1.34 o
  -3   1   3      192.57      220.46      3.23 o
  -2   1   3      143.81      149.72      2.31 o
  -1   1   3     4368.71     4335.63    204.71 o
   0   1   3      471.69      451.36      4.46 o
   1   1   3     2026.70     2108.49     22.23 o
   2   1   3      355.32      373.34      5.81 o
   3   1   3       12.10       13.35      1.43 o
   4   1   3       62.93       62.35      2.71 o
   5   1   3      163.92      167.75      3.89 o
   6   1   3      199.79      186.97      4.83 o
   7   1   3      120.55      112.20      4.22 o
   8   1   3       28.36       37.23      2.99 o
   9   1   3       54.62       40.02      3.66 o
  10   1   3       12.87        8.75      3.51 o
  11   1   3       49.93       63.90      7.60 o
  12   1   3        1.61        5.90      4.66 o
 -15   2   3       97.81      122.59      8.47 o
 -14   2   3        5.64        6.21      3.49 o
 -13   2   3       18.28       19.08      5.69 o
 -12   2   3        3.27        7.49      2.76 o
 -11   2   3      432.26      420.36     10.07 o
 -10   2   3        0.06       -0.33      2.01 o
  -9   2   3      517.28      515.14      9.82 o
  -8   2   3      210.02      230.69      6.39 o
  -7   2   3      158.26      145.31      4.78 o
  -6   2   3      318.71      318.76      6.10 o
  -5   2   3        9.95        9.30      1.30 o
  -4   2   3      504.84      561.70      5.19 o
  -3   2   3       35.25       34.21      2.74 o
  -2   2   3       11.75       11.73      1.48 o
  -1   2   3     1370.98     1377.13      9.90 o
   0   2   3     2136.70     2128.73     67.94 o
   1   2   3        0.34        0.45      0.79 o
   2   2   3      202.86      231.89      3.38 o
   3   2   3      270.36      309.25      4.70 o
   4   2   3        0.00        1.34      0.97 o
   5   2   3      875.44      780.91      9.98 o
   6   2   3       77.44       79.34      3.16 o
   7   2   3        2.91        0.61      1.64 o
   8   2   3      164.05      149.97      5.58 o
   9   2   3      105.23       82.51      5.40 o
  10   2   3        0.40        1.32      3.03 o
  11   2   3       66.70      100.81      8.93 o
  12   2   3        1.27        3.72      4.51 o
 -14   3   3       18.23       20.77      4.55 o
 -13   3   3       48.41       48.40      4.82 o
 -12   3   3        4.47        1.94      2.33 o
 -11   3   3      567.30      532.55     11.22 o
 -10   3   3      369.12      354.69      8.80 o
  -9   3   3     1316.72     1310.10     15.30 o
  -8   3   3      810.17      762.81     12.89 o
  -7   3   3       30.98       28.62      2.63 o
  -6   3   3      130.49      128.87      4.11 o
  -5   3   3      378.31      426.37      5.49 o
  -4   3   3     2257.18     2429.76     24.45 o
  -3   3   3     1347.46     1396.39     14.74 o
  -2   3   3      175.65      203.49      4.14 o
  -1   3   3        0.73        0.03      0.77 o
   0   3   3      441.47      476.02      5.24 o
   1   3   3      240.71      254.67      3.75 o
   2   3   3       76.13      101.59      3.06 o
   3   3   3      197.68      203.47      3.68 o
   4   3   3        0.66        0.68      0.91 o
   5   3   3       21.69       23.64      1.87 o
   6   3   3      134.26      134.23      3.70 o
   7   3   3       55.36       42.18      4.59 o
   8   3   3      355.30      353.76      7.99 o
   9   3   3       79.87       84.00      5.63 o
  10   3   3       24.61       21.76      3.90 o
  11   3   3        2.37        1.77      3.80 o
  12   3   3        3.06        6.57      4.75 o
 -14   4   3       29.15       44.43      5.69 o
 -13   4   3       13.70        7.99      3.52 o
 -12   4   3       78.22       80.14      5.41 o
 -11   4   3       23.78       17.04      3.17 o
 -10   4   3        5.31        7.18      2.37 o
  -9   4   3       78.20       71.06      4.39 o
  -8   4   3       40.71       45.51      3.44 o
  -7   4   3      760.97      775.33     14.81 o
  -6   4   3      593.14      633.14     10.07 o
  -5   4   3        5.27        9.22      1.35 o
  -4   4   3     4726.76     5126.28     68.80 o
  -3   4   3     3641.18     3821.71     60.48 o
  -2   4   3     3025.10     3225.74     21.99 o
  -1   4   3       63.68       60.47      1.99 o
   0   4   3        2.74        4.54      1.11 o
   1   4   3      211.42      200.16     13.47 o
   2   4   3      361.48      386.28      5.77 o
   3   4   3      319.98      345.63      6.36 o
   4   4   3      384.06      368.05      7.78 o
   5   4   3       40.35       40.16      3.46 o
   6   4   3       63.47       71.82      3.26 o
   7   4   3       63.45       56.88      3.54 o
   8   4   3       10.48        8.79      2.87 o
   9   4   3        6.79        3.50      2.56 o
  10   4   3        0.41        1.03      2.75 o
  11   4   3       71.05       78.25      7.13 o
  12   4   3        4.08        9.06      4.99 o
 -14   5   3       22.87       30.30      5.17 o
 -13   5   3       42.37       44.79      5.39 o
 -12   5   3       51.48       56.08      4.88 o
 -11   5   3       31.88       31.89      3.78 o
 -10   5   3        3.60        5.51      2.33 o
  -9   5   3      115.05      113.99      5.81 o
  -8   5   3       33.32       29.06      3.04 o
  -7   5   3       67.77       69.13      4.53 o
  -6   5   3      832.85      898.59     15.18 o
  -5   5   3      219.33      241.18      3.88 o
  -4   5   3     1119.66     1258.23     12.95 o
  -3   5   3     1108.64     1203.55     13.41 o
  -2   5   3       26.33       41.41      1.91 o
  -1   5   3     2386.74     2524.86     23.50 o
   0   5   3       17.01       21.15      1.66 o
   1   5   3       23.49       22.16      1.79 o
   2   5   3       24.92       22.11      1.90 o
   3   5   3       88.20       87.79      4.08 o
   4   5   3       60.28       64.48      3.91 o
   5   5   3      741.53      724.57     11.72 o
   6   5   3       29.30       26.32      3.19 o
   7   5   3      425.19      380.65      9.71 o
   8   5   3       49.90       44.76      4.47 o
   9   5   3       20.71       22.53      3.89 o
  10   5   3        0.22        0.72      2.83 o
  11   5   3       90.51       63.80     13.32 o
  12   5   3        1.96        7.07      4.88 o
 -14   6   3       88.60       73.81      9.34 o
 -13   6   3       76.74       84.35      7.76 o
 -12   6   3       77.06       78.37      6.10 o
 -11   6   3        1.04        4.11      2.44 o
 -10   6   3      132.08      124.36      5.78 o
  -9   6   3      243.71      215.41      6.74 o
  -8   6   3      301.65      275.28     13.85 o
  -7   6   3       82.16       97.68      4.58 o
  -6   6   3       82.00       87.07      3.65 o
  -5   6   3      531.34      579.41      8.25 o
  -4   6   3     1738.25     1811.09     27.69 o
  -3   6   3        8.54       10.30      1.45 o
  -2   6   3      217.96      251.53      4.69 o
  -1   6   3        6.94        9.86      1.30 o
   0   6   3      766.96      773.17     13.20 o
   1   6   3      192.59      181.94      8.58 o
   2   6   3       68.53       59.15      2.76 o
   3   6   3      452.54      473.70      9.80 o
   4   6   3      154.84      156.54      5.71 o
   5   6   3        0.00       -0.84      1.82 o
   6   6   3      350.79      324.12      8.11 o
   7   6   3        1.70        3.99      2.59 o
   8   6   3      481.56      446.84     11.28 o
   9   6   3        3.12        3.52      2.89 o
  10   6   3        2.15        1.02      2.90 o
  11   6   3      209.33      217.73      9.50 o
  12   6   3      120.10      141.65     11.05 o
 -14   7   3       60.80       66.24      9.28 o
 -13   7   3       54.03       55.26      8.25 o
 -12   7   3       25.95       35.74      5.59 o
 -11   7   3        2.16        4.92      2.62 o
 -10   7   3      247.47      238.64      7.54 o
  -9   7   3      340.37      338.52      9.22 o
  -8   7   3      691.76      625.23     15.56 o
  -7   7   3        3.70        5.23      1.90 o
  -6   7   3      192.04      229.48      5.41 o
  -5   7   3      131.87      136.61      5.43 o
  -4   7   3      189.09      189.86      5.57 o
  -3   7   3       38.13       40.47      2.96 o
  -2   7   3     1110.53     1131.49     14.34 o
  -1   7   3       90.69      103.60      3.12 o
   0   7   3      167.25      194.25      4.47 o
   1   7   3       31.08       35.06      2.38 o
   2   7   3       21.65       24.41      2.05 o
   3   7   3      295.18      318.06      7.50 o
   4   7   3        5.86        6.89      2.29 o
   5   7   3       23.82       23.33      3.28 o
   6   7   3       52.95       49.40      3.94 o
   7   7   3       20.63       15.42      3.28 o
   8   7   3       92.75       94.82      6.03 o
   9   7   3        4.72        6.85      3.12 o
  10   7   3        7.82        9.29      3.62 o
  11   7   3      101.69      107.70      7.48 o
 -13   8   3        8.96        6.82      5.41 o
 -12   8   3       16.35       16.30      5.47 o
 -11   8   3       11.67       11.55      4.20 o
 -10   8   3      162.28      163.12      7.66 o
  -9   8   3       20.00       20.16      2.96 o
  -8   8   3        4.81        5.84      2.14 o
  -7   8   3      431.38      402.60     17.30 o
  -6   8   3       16.02       15.99      1.99 o
  -5   8   3       83.39      101.21      4.81 o
  -4   8   3      246.65      256.45      6.67 o
  -3   8   3      733.53      777.21     14.25 o
  -2   8   3      614.04      634.78      9.85 o
  -1   8   3     1279.05     1328.95     15.98 o
   0   8   3      472.55      500.76      8.52 o
   1   8   3        2.46        6.64      1.29 o
   2   8   3       84.31       84.01      7.36 o
   3   8   3        5.68        6.90      2.12 o
   4   8   3      118.01      131.77      5.64 o
   5   8   3      101.42      102.81      5.44 o
   6   8   3      571.17      533.90     10.66 o
   7   8   3      371.76      357.48     10.03 o
   8   8   3      253.60      234.82      8.82 o
   9   8   3      194.54      175.32      8.16 o
  10   8   3       99.03      137.63      7.95 o
  11   8   3        4.89        6.51      3.78 o
 -13   9   3        0.08        4.55      4.83 o
 -12   9   3      114.38      132.76     11.06 o
 -11   9   3       21.69       25.50      5.19 o
 -10   9   3       40.37       41.22      4.64 o
  -9   9   3      237.11      228.97      8.32 o
  -8   9   3       58.36       48.75      4.42 o
  -7   9   3       74.61       43.95     13.26 o
  -6   9   3      586.05      560.08     10.08 o
  -5   9   3      478.02      445.88      9.38 o
  -4   9   3      128.05      132.34      5.33 o
  -3   9   3       18.23       21.66      2.37 o
  -2   9   3      716.41      694.07     10.90 o
  -1   9   3       68.64       75.00      3.10 o
   0   9   3      167.81      162.96      4.32 o
   1   9   3       42.11       43.58      2.44 o
   2   9   3       40.03       36.08      2.70 o
   3   9   3        5.74        8.67      1.80 o
   4   9   3       26.53       20.63      3.05 o
   5   9   3      424.27      409.10     10.23 o
   6   9   3       20.22       21.44      3.29 o
   7   9   3      316.79      305.45      9.65 o
   8   9   3       36.97       35.91      4.63 o
   9   9   3      271.97      270.72     10.05 o
  10   9   3       25.23       32.40      5.04 o
  11   9   3        0.36        4.32      4.03 o
 -13  10   3       40.37       50.80      8.62 o
 -12  10   3      124.93      121.72     10.95 o
 -11  10   3        0.00        0.73      3.96 o
 -10  10   3        3.38        3.30      3.47 o
  -9  10   3       46.71       49.71      4.79 o
  -8  10   3        0.15       -1.24      2.21 o
  -7  10   3       56.77       39.12      6.19 o
  -6  10   3       91.84       90.47      4.92 o
  -5  10   3        1.97        0.57      2.08 o
  -4  10   3       87.35       84.46      4.84 o
  -3  10   3       78.57       84.54      4.05 o
  -2  10   3       94.16       96.54      4.83 o
  -1  10   3      452.19      467.46      9.62 o
   0  10   3      165.05      168.94      4.99 o
   1  10   3      187.27      191.18      4.64 o
   2  10   3      225.44      245.10      4.89 o
   3  10   3       20.18       18.64      2.40 o
   4  10   3       31.60       39.33      3.84 o
   5  10   3       27.57       27.48      3.64 o
   6  10   3       17.99       18.38      3.24 o
   7  10   3      123.11      117.80      6.63 o
   8  10   3       35.91       39.27      4.76 o
   9  10   3       81.50       75.99      6.28 o
  10  10   3        0.16        1.08      3.34 o
 -12  11   3       38.60       39.04      7.81 o
 -11  11   3       29.20       35.38      7.02 o
 -10  11   3        7.68        1.96      4.00 o
  -9  11   3        2.24        1.57      2.52 o
  -8  11   3       66.09       67.35      5.38 o
  -7  11   3        0.11        2.44      2.31 o
  -6  11   3       88.56       88.33      5.41 o
  -5  11   3       12.10       15.47      3.14 o
  -4  11   3      118.37      125.80      5.88 o
  -3  11   3       70.98       66.02      3.89 o
  -2  11   3      122.46      123.62      4.06 o
  -1  11   3      106.08      106.52      4.85 o
   0  11   3      103.88       92.03      5.41 o
   1  11   3      373.04      364.82      7.07 o
   2  11   3      163.03      150.60      4.30 o
   3  11   3       44.27       30.21      6.59 o
   4  11   3      584.88      553.92     11.54 o
   5  11   3       82.82       83.54      5.38 o
   6  11   3       84.43       80.50      5.18 o
   7  11   3        5.82        5.59      2.96 o
   8  11   3        1.16        0.74      2.87 o
   9  11   3        8.60        9.84      3.78 o
  10  11   3       50.29       53.34      6.75 o
 -12  12   3       20.25       16.92      6.29 o
 -11  12   3       51.36       58.39      8.51 o
 -10  12   3       42.00       40.08      7.26 o
  -9  12   3       66.19       58.41      7.85 o
  -8  12   3       82.26       77.53      5.64 o
  -7  12   3       11.29       11.12      3.42 o
  -6  12   3        5.98        5.33      2.65 o
  -5  12   3       32.40       39.16      4.09 o
  -4  12   3      345.32      335.84      9.22 o
  -3  12   3       34.69       31.80      3.22 o
  -2  12   3       70.10       68.35      4.66 o
  -1  12   3      104.66      101.60      4.49 o
   0  12   3      145.01      137.66      4.28 o
   1  12   3      397.89      402.48      7.17 o
   2  12   3        5.56        6.88      1.82 o
   3  12   3      111.84       91.97      7.06 o
   4  12   3      215.20      202.13      7.56 o
   5  12   3      126.12      119.85      5.92 o
   6  12   3       18.68       28.18      3.80 o
   7  12   3        3.58        1.97      2.98 o
   8  12   3       44.11       44.73      5.21 o
   9  12   3       24.07       31.23      5.48 o
  10  12   3       20.20       23.21      5.72 o
 -11  13   3       16.80       19.44      6.50 o
 -10  13   3      239.55      255.04     14.43 o
  -9  13   3       40.20       33.25      6.71 o
  -8  13   3        0.00        1.08      2.80 o
  -7  13   3       31.98       29.24      4.66 o
  -6  13   3       22.58       23.14      3.71 o
  -5  13   3      297.30      310.36      9.35 o
  -4  13   3       43.14       48.26      4.43 o
  -3  13   3       88.33       91.60      4.87 o
  -2  13   3       32.42       31.91      3.50 o
  -1  13   3        1.39       -0.02      1.59 o
   0  13   3        6.13        5.87      1.92 o
   1  13   3      603.87      581.77     11.46 o
   2  13   3       14.81       17.37      2.67 o
   3  13   3      614.69      604.70     12.22 o
   4  13   3      377.98      376.27     10.22 o
   5  13   3        7.15        7.05      2.73 o
   6  13   3      809.25      772.34     15.54 o
   7  13   3      100.50       95.29      6.67 o
   8  13   3        0.06        0.37      3.05 o
   9  13   3        5.98        7.14      4.13 o
 -11  14   3       12.44       14.19      6.17 o
 -10  14   3        0.32        1.32      4.27 o
  -9  14   3        1.56        1.70      4.05 o
  -8  14   3       31.07       47.05      9.12 o
  -7  14   3       33.63       26.20      5.26 o
  -6  14   3       39.03       28.16      4.13 o
  -5  14   3       66.36       64.95      5.22 o
  -4  14   3      142.97      132.75      6.99 o
  -3  14   3      120.73      125.03      5.74 o
  -2  14   3       63.33       60.78      4.10 o
  -1  14   3      772.15      549.02     75.96 o
   0  14   3      158.71      173.07      5.69 o
   1  14   3      394.68      389.79      7.70 o
   2  14   3      127.12      112.50      5.77 o
   3  14   3      114.33      115.29      6.10 o
   4  14   3      329.04      298.27      9.44 o
   5  14   3      102.12      107.24      6.10 o
   6  14   3      270.62      275.44      9.98 o
   7  14   3       23.08       23.44      4.43 o
   8  14   3       16.22       14.95      4.72 o
 -10  15   3        0.02        0.81      5.67 o
  -9  15   3       33.52       32.19      8.99 o
  -8  15   3        0.68       -3.77      3.77 o
  -7  15   3        0.18       -1.81      2.92 o
  -6  15   3       29.92       19.87      3.65 o
  -5  15   3       53.58       53.74      5.10 o
  -4  15   3        1.63       -0.62      2.48 o
  -3  15   3        0.46       -0.28      1.93 o
  -2  15   3       53.22       49.65      3.98 o
  -1  15   3        7.25        5.58      2.27 o
   0  15   3      114.02      104.32      4.85 o
   1  15   3       67.97       62.88      4.86 o
   2  15   3       44.56       45.47      4.36 o
   3  15   3       18.00       18.46      3.49 o
   4  15   3       44.50       33.90      6.50 o
   5  15   3      603.62      632.71     13.34 o
   6  15   3       75.70       78.90      6.29 o
   7  15   3      157.99      167.64      9.42 o
   8  15   3        8.12        5.92      4.35 o
  -9  16   3      214.11      215.01     21.64 o
  -8  16   3        0.20       -2.18      4.73 o
  -7  16   3      128.31      116.92     13.29 o
  -6  16   3        0.08       -1.78      2.83 o
  -5  16   3        8.95        7.54      3.38 o
  -4  16   3       71.71       64.11      5.12 o
  -3  16   3       24.87       18.63      3.40 o
  -2  16   3        0.45        0.92      2.04 o
  -1  16   3      152.13      136.72      6.03 o
   0  16   3      371.00      341.42      9.19 o
   1  16   3      331.45      310.44     10.77 o
   2  16   3       59.09       49.04      5.46 o
   3  16   3        0.24        0.96      2.79 o
   4  16   3        5.79        2.55      2.52 o
   5  16   3       17.22       19.61      4.14 o
   6  16   3        2.55        2.34      3.47 o
   7  16   3        3.30        4.00      3.82 o
  -8  17   3        1.15       -2.33      5.40 o
  -7  17   3       35.41       47.38      9.81 o
  -6  17   3       63.14       52.05     18.89 o
  -5  17   3      247.50      265.30     10.44 o
  -4  17   3       15.28       19.01      3.75 o
  -3  17   3       57.97       62.63      4.82 o
  -2  17   3       17.89        9.34      2.54 o
  -1  17   3       50.98       51.24      4.57 o
   0  17   3        0.18       -0.78      2.49 o
   1  17   3        0.15        1.30      2.85 o
   2  17   3       59.27       53.01      5.82 o
   3  17   3       41.22       43.24      5.02 o
   4  17   3       16.36       17.67      4.02 o
   5  17   3        9.87       13.45      5.00 o
   6  17   3       28.09       23.77      5.17 o
  -7  18   3      105.27      112.20     13.61 o
  -6  18   3        0.50       -0.65      3.94 o
  -5  18   3       21.58       15.59      4.29 o
  -4  18   3       10.42       13.24      3.95 o
  -3  18   3       94.87       83.61      5.56 o
  -2  18   3      140.09      127.74     15.59 o
  -1  18   3       45.59       48.80      4.68 o
   0  18   3        8.18        8.97      3.60 o
   1  18   3        0.01        1.90      3.11 o
   2  18   3       90.57       92.39      6.66 o
   3  18   3        5.89        4.19      3.22 o
   4  18   3       19.04       20.82      5.56 o
   5  18   3       35.43       42.84      7.53 o
  -6  19   3       44.14       44.74     10.20 o
  -5  19   3       48.39       40.21      6.38 o
  -4  19   3       56.21       64.64      5.97 o
  -3  19   3       37.84       44.35      5.72 o
  -2  19   3       12.03        8.90      4.06 o
  -1  19   3       39.24       44.99      4.76 o
   0  19   3       10.03        6.55      3.75 o
   1  19   3        0.51        1.47      2.97 o
   2  19   3        2.23        2.73      3.70 o
   3  19   3       46.25       47.99      6.33 o
   4  19   3        3.64       -0.06      4.73 o
  -4  20   3       75.46       73.05      7.94 o
  -3  20   3       66.37       78.23      7.19 o
  -2  20   3       32.01       30.14      4.98 o
  -1  20   3      208.40      228.24     10.93 o
   0  20   3       17.66       18.11      4.78 o
   1  20   3       45.82       61.55      6.72 o
 -15   0   4       12.86        9.24      6.92 o
 -14   0   4      121.81      137.73     10.40 o
 -13   0   4        8.69        5.14      4.21 o
 -12   0   4       45.98       45.95      6.25 o
 -11   0   4       47.71       46.46      5.81 o
 -10   0   4      146.04      146.85      8.36 o
  -9   0   4       29.87       29.47      4.42 o
  -8   0   4      658.62      676.24     17.58 o
  -7   0   4       51.77       53.47      4.50 o
  -6   0   4      394.74      376.54      9.30 o
  -5   0   4        0.16        1.66      1.90 o
  -4   0   4       31.67       27.26      2.33 o
  -3   0   4       90.88       92.40      3.17 o
  -2   0   4     1884.31     2024.32     21.44 o
  -1   0   4     4988.31     5199.31     69.86 o
   0   0   4     7081.43     7562.16     99.39 o
   1   0   4        3.27        1.51      1.42 o
   2   0   4      740.83      833.02     23.36 o
   3   0   4     3012.21     2991.85     67.83 o
   4   0   4      118.90      110.89      5.27 o
   5   0   4     1506.79     1479.60     33.96 o
   6   0   4     2970.82     2889.81     59.92 o
   7   0   4      229.92      236.82     10.29 o
   8   0   4       10.58       13.57      4.25 o
   9   0   4        5.21        3.44      5.82 o
  10   0   4       15.49       11.55      7.15 o
  11   0   4       97.74       99.74     13.29 o
 -15   1   4        0.49        2.94      3.62 o
 -14   1   4        4.14        8.96      3.34 o
 -13   1   4       88.79      107.47      6.34 o
 -12   1   4       41.35       47.95      4.45 o
 -11   1   4      166.34      164.29      6.61 o
 -10   1   4       70.32       70.67      4.51 o
  -9   1   4       68.10       71.44      4.17 o
  -8   1   4       15.99       16.28      2.42 o
  -7   1   4       20.37       18.37      2.24 o
  -6   1   4        3.02        4.76      1.46 o
  -5   1   4      271.22      278.09      5.14 o
  -4   1   4      178.37      203.90      4.29 o
  -3   1   4      321.61      343.83      4.19 o
  -2   1   4     2003.16     2153.77     14.68 o
  -1   1   4      367.48      355.12      7.37 o
   0   1   4      408.05      462.19      5.81 o
   1   1   4     1828.32     1890.31     18.58 o
   2   1   4        2.88        1.17      1.00 o
   3   1   4      505.64      492.07      9.04 o
   4   1   4      272.99      262.62      5.33 o
   5   1   4       64.73       62.40      3.27 o
   6   1   4        5.07        6.96      1.77 o
   7   1   4      260.81      251.86      6.10 o
   8   1   4        8.81       11.35      2.97 o
   9   1   4        0.02       -1.23      3.42 o
  10   1   4        3.95        5.57      4.38 o
  11   1   4       37.33       47.07      7.45 o
 -15   2   4        0.02        1.04      3.87 o
 -14   2   4       11.44       15.11      4.12 o
 -13   2   4       46.22       56.56      5.00 o
 -12   2   4        6.69        6.87      2.78 o
 -11   2   4       69.01       75.54      4.94 o
 -10   2   4       45.86       49.21      3.93 o
  -9   2   4       70.81       75.04      4.32 o
  -8   2   4      409.35      412.32      8.08 o
  -7   2   4        5.38        4.73      1.68 o
  -6   2   4       91.28       91.50      3.47 o
  -5   2   4      118.06      126.20      3.36 o
  -4   2   4        0.00        1.63      1.71 o
  -3   2   4      309.67      287.89      5.60 o
  -2   2   4     2779.99     2844.11     83.03 o
  -1   2   4       24.27       32.44      1.67 o
   0   2   4     2140.22     2263.47     23.89 o
   1   2   4      602.99      653.51      6.27 o
   2   2   4       13.52       21.94      1.59 o
   3   2   4      459.21      454.48      6.40 o
   4   2   4      109.22       89.57      3.85 o
   5   2   4      292.73      289.77      5.89 o
   6   2   4      144.53      128.71      4.33 o
   7   2   4        1.54        1.81      1.94 o
   8   2   4       20.74       25.60      3.72 o
   9   2   4       17.08       13.55      3.93 o
  10   2   4        0.00        2.35      3.94 o
  11   2   4       22.40       20.00      5.78 o
 -14   3   4       18.39       14.24      4.13 o
 -13   3   4       14.32       18.53      3.65 o
 -12   3   4        0.00        2.33      2.42 o
 -11   3   4      107.01      102.31      5.49 o
 -10   3   4       51.10       49.22      3.90 o
  -9   3   4        0.02       -0.47      1.81 o
  -8   3   4      103.14       94.30      4.30 o
  -7   3   4      165.22      160.51      4.89 o
  -6   3   4        1.34        1.35      1.12 o
  -5   3   4        7.80       10.69      1.42 o
  -4   3   4       78.43       92.26      4.13 o
  -3   3   4      103.35       97.32      3.78 o
  -2   3   4     1019.40     1110.08      9.80 o
  -1   3   4      509.48      554.23      5.86 o
   0   3   4      204.03      220.19     15.39 o
   1   3   4      389.25      381.96     24.48 o
   2   3   4      256.18      251.79      4.62 o
   3   3   4      119.21      114.11      3.61 o
   4   3   4       68.02       61.58      2.78 o
   5   3   4      384.67      388.55      9.16 o
   6   3   4      314.78      297.61      6.78 o
   7   3   4      202.18      194.52      7.22 o
   8   3   4      206.18      191.27      7.64 o
   9   3   4        1.48        0.67      2.65 o
  10   3   4        5.96        7.88      4.46 o
  11   3   4        0.07        0.17      4.56 o
 -14   4   4       33.09       38.94      7.27 o
 -13   4   4        6.53        9.80      3.62 o
 -12   4   4       40.10       38.04      4.21 o
 -11   4   4       24.46       27.28      3.56 o
 -10   4   4       59.99       63.54      4.29 o
  -9   4   4       44.25       40.19      3.50 o
  -8   4   4      530.26      518.58      8.99 o
  -7   4   4       44.48       45.15      2.95 o
  -6   4   4      116.40      128.81      3.33 o
  -5   4   4        0.66       -0.27      2.02 o
  -4   4   4       36.19       40.70      2.75 o
  -3   4   4        3.07        1.71      1.41 o
  -2   4   4      325.71      333.75      3.91 o
  -1   4   4     1202.97     1294.43      9.36 o
   0   4   4       65.56       69.89      2.73 o
   1   4   4      178.83      193.55     14.14 o
   2   4   4      205.84      232.71      5.25 o
   3   4   4        4.91        5.14      1.66 o
   4   4   4      335.72      310.55      6.23 o
   5   4   4       56.27       48.53      4.04 o
   6   4   4     1625.15     1471.83     26.87 o
   7   4   4      103.30       92.14      5.11 o
   8   4   4        5.12        1.65      2.40 o
   9   4   4        3.62        2.87      2.84 o
  10   4   4       25.28       30.95      5.29 o
  11   4   4      202.03      231.03     13.07 o
 -14   5   4       17.17       19.43      6.26 o
 -13   5   4      132.42      134.39      8.94 o
 -12   5   4       26.39       34.66      4.53 o
 -11   5   4       81.66       87.67      5.27 o
 -10   5   4        2.42        1.55      2.04 o
  -9   5   4      113.86      117.85      5.18 o
  -8   5   4        0.02       -0.67      1.66 o
  -7   5   4       58.96       63.36      3.45 o
  -6   5   4       93.25      107.09      3.58 o
  -5   5   4      541.68      566.28     13.29 o
  -4   5   4        0.07        0.34      0.95 o
  -3   5   4      310.10      327.35      6.73 o
  -2   5   4      166.55      168.07      3.15 o
  -1   5   4      167.58      173.81      4.10 o
   0   5   4       13.67       17.73      1.75 o
   1   5   4      915.09      913.00     30.56 o
   2   5   4       88.59       90.98      3.62 o
   3   5   4     1102.92     1167.16     20.09 o
   4   5   4      280.77      262.06      7.42 o
   5   5   4       73.78       75.20      4.78 o
   6   5   4       13.38       13.97      3.07 o
   7   5   4       27.05       29.76      3.56 o
   8   5   4        0.72        0.51      2.69 o
   9   5   4        0.15       -0.35      2.68 o
  10   5   4       12.26       12.23      3.47 o
  11   5   4       33.65       31.78      6.74 o
 -14   6   4        6.20        9.36      5.44 o
 -13   6   4        6.28        8.39      4.73 o
 -12   6   4       25.52       26.05      4.85 o
 -11   6   4       53.41       63.09      6.20 o
 -10   6   4       27.95       25.50      3.25 o
  -9   6   4       30.36       30.10      3.20 o
  -8   6   4      168.75      160.64      5.42 o
  -7   6   4       37.94       41.15      2.90 o
  -6   6   4       51.82       53.07      3.03 o
  -5   6   4       36.13       33.58      2.62 o
  -4   6   4      981.41     1006.28     15.42 o
  -3   6   4      246.65      263.33      6.96 o
  -2   6   4      111.23      123.27      2.82 o
  -1   6   4      135.08      132.10      3.75 o
   0   6   4        2.88        0.23      1.25 o
   1   6   4       83.51       79.08      2.85 o
   2   6   4       13.44       10.01      1.92 o
   3   6   4      116.34      118.92      3.95 o
   4   6   4       18.82       18.52      2.94 o
   5   6   4       45.27       36.15      3.82 o
   6   6   4       81.30       80.91      5.21 o
   7   6   4      692.83      643.85     12.19 o
   8   6   4      143.97      132.38      7.03 o
   9   6   4        1.28        2.77      2.98 o
  10   6   4       39.20       41.53      5.23 o
  11   6   4      216.05      243.25     13.30 o
 -14   7   4        0.64       -3.55      4.12 o
 -13   7   4       20.48       21.10      6.09 o
 -12   7   4       99.81      104.80      8.29 o
 -11   7   4       24.10       15.90      5.69 o
 -10   7   4       38.74       33.89      4.14 o
  -9   7   4      162.49      165.09      6.89 o
  -8   7   4      286.60      279.34      6.77 o
  -7   7   4      233.70      271.89      5.96 o
  -6   7   4        2.83        2.63      2.19 o
  -5   7   4       59.92       59.51      2.85 o
  -4   7   4     1062.38     1094.75     20.45 o
  -3   7   4      392.32      392.96      9.34 o
  -2   7   4     1215.34     1218.13     13.22 o
  -1   7   4       42.67       46.54      2.48 o
   0   7   4        0.01        0.52      1.27 o
   1   7   4       15.83       19.40      1.85 o
   2   7   4       82.98       85.19      4.65 o
   3   7   4        0.15        0.04      1.31 o
   4   7   4       11.55       11.23      2.73 o
   5   7   4       42.31       43.21      4.08 o
   6   7   4      243.35      229.18      8.04 o
   7   7   4        0.00        0.53      2.30 o
   8   7   4      102.12       84.77      6.00 o
   9   7   4       20.91       19.20      4.04 o
  10   7   4       41.27       57.39      5.96 o
  11   7   4       14.55       23.77      5.52 o
 -13   8   4       25.82       31.99      7.20 o
 -12   8   4        2.12        6.98      4.53 o
 -11   8   4      225.16      248.75     13.01 o
 -10   8   4      100.54       71.66     18.98 o
  -9   8   4      312.97      291.45     10.80 o
  -8   8   4      148.71      140.64      6.30 o
  -7   8   4      171.03      139.77      6.60 o
  -6   8   4       43.72       43.81      4.06 o
  -5   8   4      119.54      131.88      4.22 o
  -4   8   4      516.36      506.86      7.25 o
  -3   8   4      850.45      896.33     13.06 o
  -2   8   4      140.76      134.54      4.67 o
  -1   8   4      332.85      335.19      5.75 o
   0   8   4        8.94        9.06      1.79 o
   1   8   4        0.24        0.15      1.24 o
   2   8   4       34.06       31.59      2.69 o
   3   8   4       94.92       79.91      4.68 o
   4   8   4       66.78       60.63      4.43 o
   5   8   4       12.42       10.45      2.94 o
   6   8   4      117.32      114.69      6.15 o
   7   8   4        5.30        5.19      2.72 o
   8   8   4       12.31       11.13      3.46 o
   9   8   4      126.49      130.50      7.65 o
  10   8   4        0.03        0.60      3.23 o
 -13   9   4        9.20       11.32      5.61 o
 -12   9   4      181.78      205.76     13.25 o
 -11   9   4       82.86       88.64      7.38 o
 -10   9   4       20.70       20.81      4.35 o
  -9   9   4      346.83      309.82     11.33 o
  -8   9   4      273.50      296.56      8.78 o
  -7   9   4      445.18      422.93     12.66 o
  -6   9   4       20.28       13.23      2.99 o
  -5   9   4       26.84       21.25      3.07 o
  -4   9   4      243.50      241.32      6.91 o
  -3   9   4      112.24      105.76      4.79 o
  -2   9   4        9.79        6.73      1.99 o
  -1   9   4     1003.05     1007.16     13.20 o
   0   9   4        0.03        0.60      1.40 o
   1   9   4      140.36      126.75      7.18 o
   2   9   4        2.46        3.81      1.83 o
   3   9   4        8.15       10.84      2.70 o
   4   9   4       92.19       96.44      5.39 o
   5   9   4        0.74       -0.62      2.15 o
   6   9   4       46.93       44.12      4.48 o
   7   9   4       19.98       20.22      3.56 o
   8   9   4      110.01      104.71      6.79 o
   9   9   4       35.23       34.84      5.03 o
  10   9   4       35.26       36.47      5.53 o
 -13  10   4        0.42       -1.86      4.48 o
 -12  10   4      243.57      266.02     14.84 o
 -11  10   4       43.33       42.70      7.33 o
 -10  10   4       24.60       27.29      4.87 o
  -9  10   4       77.25       61.97     10.79 o
  -8  10   4        8.52       12.61      4.30 o
  -7  10   4      516.70      525.07     12.24 o
  -6  10   4      260.50      272.40      8.13 o
  -5  10   4        0.15        1.99      2.19 o
  -4  10   4       87.55       87.62      4.93 o
  -3  10   4      347.97      348.79      8.45 o
  -2  10   4        0.83        1.27      1.81 o
  -1  10   4       32.08       32.85      2.50 o
   0  10   4       28.55       27.66      2.64 o
   1  10   4     1082.36     1093.57     19.17 o
   2  10   4        9.87       11.76      2.32 o
   3  10   4       31.09       25.41      3.66 o
   4  10   4      182.10      174.16      6.98 o
   5  10   4      193.40      205.66      7.86 o
   6  10   4        1.61        2.01      2.59 o
   7  10   4        8.50        6.50      2.89 o
   8  10   4       47.06       53.12      5.54 o
   9  10   4       23.36       25.31      4.69 o
  10  10   4       12.49       17.87      5.27 o
 -12  11   4        8.77        3.95      5.09 o
 -11  11   4      168.24      175.63     12.25 o
 -10  11   4       70.95       79.25      7.05 o
  -9  11   4        1.59        0.92      2.48 o
  -8  11   4        0.23       -1.95      2.78 o
  -7  11   4        0.22       -0.59      2.86 o
  -6  11   4      106.96      103.49      5.73 o
  -5  11   4        1.69        2.51      2.40 o
  -4  11   4      252.54      249.64      7.88 o
  -3  11   4      619.79      625.12     13.43 o
  -2  11   4      318.55      328.31      8.09 o
  -1  11   4      121.12      126.10      4.21 o
   0  11   4        0.07       -0.16      1.55 o
   1  11   4        5.24        3.75      1.39 o
   2  11   4       60.46       67.15      4.50 o
   3  11   4      249.82      236.96      7.80 o
   4  11   4       21.33       22.90      3.56 o
   5  11   4       58.10       64.90      5.18 o
   6  11   4       11.58       18.44      3.44 o
   7  11   4       55.19       61.60      5.63 o
   8  11   4       47.91       45.13      5.34 o
   9  11   4       44.80       48.45      6.47 o
 -12  12   4      148.84      165.10     13.00 o
 -11  12   4      205.89      236.70     14.28 o
 -10  12   4       62.76       71.34      8.67 o
  -9  12   4       32.78       25.43      5.76 o
  -8  12   4      230.05      190.74     10.90 o
  -7  12   4       32.45       24.59      5.20 o
  -6  12   4       84.87       62.52      5.96 o
  -5  12   4       10.42        6.54      2.63 o
  -4  12   4      112.44      120.35      6.07 o
  -3  12   4      556.81      562.07     11.94 o
  -2  12   4       65.09       70.75      4.49 o
  -1  12   4       56.45       55.83      3.94 o
   0  12   4       38.58       41.85      2.87 o
   1  12   4       45.02       46.63      4.78 o
   2  12   4        3.44        3.75      2.25 o
   3  12   4      117.89      122.01      6.14 o
   4  12   4       28.58       31.57      4.00 o
   5  12   4       78.79       87.35      5.90 o
   6  12   4        1.14        1.88      2.44 o
   7  12   4        4.98        4.84      3.23 o
   8  12   4        9.91        8.11      3.74 o
   9  12   4      137.94      168.23     10.85 o
 -11  13   4       52.97       46.43      8.36 o
 -10  13   4        0.72       -1.63      4.74 o
  -9  13   4        0.86       -0.63      3.24 o
  -8  13   4       12.99       17.25      4.98 o
  -7  13   4        0.44        0.62      2.98 o
  -6  13   4       38.81       25.31      4.68 o
  -5  13   4        6.47        8.36      3.34 o
  -4  13   4       24.22       18.13      3.44 o
  -3  13   4       11.29        9.46      2.30 o
  -2  13   4      149.73      148.15      6.23 o
  -1  13   4      125.68      121.54      4.86 o
   0  13   4        3.04        3.76      1.86 o
   1  13   4       32.45       31.45      3.19 o
   2  13   4        7.85        7.30      2.47 o
   3  13   4      158.83      152.70      6.83 o
   4  13   4       26.68       23.76      4.01 o
   5  13   4      132.69      125.90      7.06 o
   6  13   4       83.12       86.90      5.95 o
   7  13   4       38.72       41.15      5.24 o
   8  13   4        1.40        8.54      4.27 o
 -11  14   4       24.44       33.24      9.48 o
 -10  14   4      402.50      422.28     22.98 o
  -9  14   4      104.09      106.75     15.85 o
  -8  14   4       16.24        6.83      4.04 o
  -7  14   4       23.05       16.16      4.39 o
  -6  14   4       25.35       19.91      4.48 o
  -5  14   4      137.28      137.48      8.38 o
  -4  14   4       32.86       38.83      4.41 o
  -3  14   4       14.91       14.41      2.73 o
  -2  14   4      226.28      224.83      7.76 o
  -1  14   4      137.40      126.68      5.20 o
   0  14   4       11.21       13.94      3.02 o
   1  14   4      233.47      226.79      8.97 o
   2  14   4       16.04       14.20      3.19 o
   3  14   4       61.56       58.60      4.96 o
   4  14   4       65.37       63.38      5.36 o
   5  14   4      204.86      220.40      8.34 o
   6  14   4       14.98       12.38      3.52 o
   7  14   4       35.58       51.96      6.42 o
 -10  15   4       34.69       40.70     10.04 o
  -9  15   4       16.47       16.58      7.66 o
  -8  15   4       68.89       44.05     19.13 o
  -7  15   4        1.72       -0.10      3.21 o
  -6  15   4        8.44        7.34      3.66 o
  -5  15   4       27.32       34.94      5.35 o
  -4  15   4       20.67       21.15      4.55 o
  -3  15   4        3.60        4.17      2.30 o
  -2  15   4        3.24        5.42      2.38 o
  -1  15   4        9.02       12.10      2.84 o
   0  15   4       28.42       28.82      3.98 o
   1  15   4       16.95        7.08      3.28 o
   2  15   4       32.40       30.10      4.69 o
   3  15   4        1.52        1.09      2.93 o
   4  15   4       19.50       20.75      4.06 o
   5  15   4      235.56      248.04      9.03 o
   6  15   4        6.35        7.13      4.04 o
   7  15   4       73.52       72.64      7.29 o
  -9  16   4       60.13       46.75     10.17 o
  -8  16   4       82.82       88.17     12.01 o
  -7  16   4      173.00      193.52     10.72 o
  -6  16   4        5.36        8.59      3.94 o
  -5  16   4        1.01       -1.22      3.06 o
  -4  16   4       19.32       19.27      4.22 o
  -3  16   4        5.58        5.73      2.94 o
  -2  16   4       22.34       22.05      3.73 o
  -1  16   4       22.07       22.84      3.54 o
   0  16   4      190.40      146.33      8.73 o
   1  16   4       71.08       81.12      6.57 o
   2  16   4        7.65        4.44      3.19 o
   3  16   4      121.09      123.87      8.05 o
   4  16   4      245.39      249.29     10.94 o
   5  16   4       22.40       16.85      4.78 o
   6  16   4       21.45       27.01      5.41 o
  -8  17   4      153.62      175.55     16.30 o
  -7  17   4      160.07      166.83     10.43 o
  -6  17   4       10.89       15.31      4.84 o
  -5  17   4      481.41      538.59     18.12 o
  -4  17   4       13.07       19.21      3.83 o
  -3  17   4       72.10       82.20      6.69 o
  -2  17   4        7.19        5.92      3.12 o
  -1  17   4       35.92       41.46      4.69 o
   0  17   4       53.42       52.69     11.72 o
   1  17   4        0.68        2.43      3.04 o
   2  17   4        1.84        4.17      3.33 o
   3  17   4       12.90       17.85      5.15 o
   4  17   4       51.43       48.84      6.22 o
   5  17   4        0.03       -0.14      3.50 o
  -7  18   4       14.90       16.28      9.47 o
  -6  18   4       63.01       76.18      7.10 o
  -5  18   4      252.93      272.69     11.32 o
  -4  18   4        5.18        4.76      3.57 o
  -3  18   4       63.16       61.20      6.39 o
  -2  18   4       29.51       33.43      4.83 o
  -1  18   4       44.83       31.69      7.74 o
   0  18   4        0.99       -0.29      2.88 o
   1  18   4       41.19       42.41      5.72 o
   2  18   4       14.13       13.01      4.90 o
   3  18   4        0.34        0.80      3.52 o
   4  18   4       79.10       85.53      7.85 o
  -5  19   4       48.17       55.94      6.60 o
  -4  19   4        7.68        7.55      4.15 o
  -3  19   4       18.17       24.15      5.15 o
  -2  19   4       11.19       11.18      3.84 o
  -1  19   4        4.52        3.89      4.99 o
   0  19   4       17.39       10.21      5.41 o
   1  19   4       40.18       40.47      8.04 o
   2  19   4       41.80       30.89      6.12 o
 -14   1   5       36.38       35.84      6.01 o
 -13   1   5       24.85       31.31      4.67 o
 -12   1   5       38.95       47.11      4.44 o
 -11   1   5       62.66       64.77      4.59 o
 -10   1   5      620.41      642.70     11.35 o
  -9   1   5      482.83      472.73      9.20 o
  -8   1   5      122.04      123.67      4.72 o
  -7   1   5        0.08        0.70      1.74 o
  -6   1   5      822.89      817.64     11.13 o
  -5   1   5     1227.40     1241.28     15.22 o
  -4   1   5      328.68      367.81      4.65 o
  -3   1   5       32.45       27.28      2.93 o
  -2   1   5      173.26      191.97      4.28 o
  -1   1   5      403.56      432.57      6.26 o
   0   1   5      280.19      295.72      4.85 o
   1   1   5       15.90       16.88      1.72 o
   2   1   5      611.62      666.46     11.82 o
   3   1   5      833.85      794.89     14.31 o
   4   1   5        0.13       -1.17      1.47 o
   5   1   5      506.01      479.92      7.98 o
   6   1   5      896.06      904.69     16.05 o
   7   1   5      125.07      124.12      5.55 o
   8   1   5      440.66      414.52     14.81 o
   9   1   5      389.71      417.75     15.67 o
  10   1   5       20.80       26.75      6.38 o
 -14   2   5        7.96        7.33      3.64 o
 -13   2   5       11.01       13.63      3.69 o
 -12   2   5       43.24       46.71      4.97 o
 -11   2   5      465.79      469.71     10.42 o
 -10   2   5       50.17       53.69      3.98 o
  -9   2   5       40.47       44.73      3.52 o
  -8   2   5       37.06       35.44      2.96 o
  -7   2   5       15.51       14.04      2.40 o
  -6   2   5        9.58       10.00      1.56 o
  -5   2   5     1019.29     1037.95     20.07 o
  -4   2   5      312.71      312.69     10.46 o
  -3   2   5        8.34        6.82      1.16 o
  -2   2   5      125.41      149.92      3.91 o
  -1   2   5       30.08       20.76      1.99 o
   0   2   5     1789.95     1827.67     25.30 o
   1   2   5     2027.35     2031.52     77.10 o
   2   2   5      486.42      474.32      7.88 o
   3   2   5      140.73      149.80      4.59 o
   4   2   5     1976.54     1957.24     30.52 o
   5   2   5      339.30      330.68      7.13 o
   6   2   5      378.04      363.61      9.46 o
   7   2   5      286.83      266.24      7.75 o
   8   2   5       27.15       33.35      5.99 o
   9   2   5      177.75      208.81     11.68 o
  10   2   5        2.32        4.01      4.48 o
 -14   3   5       25.27       29.06      5.70 o
 -13   3   5        2.10        6.20      3.26 o
 -12   3   5      171.84      163.64      7.89 o
 -11   3   5       51.49       48.82      4.77 o
 -10   3   5     1868.55     1826.74     18.68 o
  -9   3   5       24.07       24.80      2.91 o
  -8   3   5       24.80       19.24      2.41 o
  -7   3   5        0.30        2.03      1.57 o
  -6   3   5        1.76        1.60      2.46 o
  -5   3   5       27.22       18.64      2.68 o
  -4   3   5      184.53      169.69      5.88 o
  -3   3   5      685.67      725.32     10.58 o
  -2   3   5      134.03      130.97      3.19 o
  -1   3   5      531.20      617.57      7.46 o
   0   3   5        0.14        0.79      1.35 o
   1   3   5        0.67        1.97      1.29 o
   2   3   5        5.20        2.60      1.47 o
   3   3   5        0.14       -0.14      1.45 o
   4   3   5     2563.25     2519.75     35.37 o
   5   3   5       44.03       41.24      3.21 o
   6   3   5      194.54      191.82      7.30 o
   7   3   5        0.25        0.30      2.29 o
   8   3   5        0.15       -0.68      2.59 o
   9   3   5      104.93      109.33      9.16 o
  10   3   5       21.99       28.65      6.37 o
 -14   4   5       58.34       63.65      9.80 o
 -13   4   5       93.62      102.15      8.08 o
 -12   4   5        4.42        7.47      3.17 o
 -11   4   5      298.56      300.47      9.81 o
 -10   4   5      130.68      118.92      6.28 o
  -9   4   5      292.68      275.70      6.99 o
  -8   4   5      197.91      193.29      7.26 o
  -7   4   5        0.87       -0.36      1.39 o
  -6   4   5       24.13       28.05      4.20 o
  -5   4   5      249.23      246.28      6.98 o
  -4   4   5      123.52      114.04      4.61 o
  -3   4   5      284.36      321.72      6.13 o
  -2   4   5       24.44       23.23      1.66 o
  -1   4   5     1292.23     1374.18     12.62 o
   0   4   5       34.49       30.49      2.26 o
   1   4   5        2.86        0.70      1.35 o
   2   4   5       41.31       42.27      2.58 o
   3   4   5       45.17       48.66      3.27 o
   4   4   5      140.84      128.46      4.79 o
   5   4   5       31.70       31.04      3.71 o
   6   4   5        0.12       -0.92      2.31 o
   7   4   5        5.52        7.48      2.70 o
   8   4   5       86.79       84.78      6.00 o
   9   4   5       47.93       61.98      7.70 o
  10   4   5       15.20       18.19      5.84 o
 -14   5   5       12.95       18.73      5.32 o
 -13   5   5        0.34        2.86      3.68 o
 -12   5   5       29.80       36.95      5.64 o
 -11   5   5       10.15        9.15      3.80 o
 -10   5   5      199.85      194.49      7.65 o
  -9   5   5      159.68      145.82      6.35 o
  -8   5   5       70.61       59.56      6.12 o
  -7   5   5       32.13       31.68      4.85 o
  -6   5   5       34.75       37.12      3.38 o
  -5   5   5       51.67       48.58      3.57 o
  -4   5   5      127.50      139.68      4.85 o
  -3   5   5      180.64      169.84      5.02 o
  -2   5   5      137.21      153.13      3.51 o
  -1   5   5        7.94        6.06      1.59 o
   0   5   5        0.18       -1.29      1.29 o
   1   5   5        2.69        1.05      1.36 o
   2   5   5        2.38        1.80      1.34 o
   3   5   5        1.07        1.61      1.66 o
   4   5   5        7.13        6.49      2.53 o
   5   5   5       79.94       85.03      5.24 o
   6   5   5       13.46       11.10      3.08 o
   7   5   5        4.63        2.31      2.49 o
   8   5   5       17.29       16.76      3.88 o
   9   5   5      165.97      154.34     24.59 o
  10   5   5        2.74        6.76      5.08 o
 -14   6   5        2.50        5.64      5.26 o
 -13   6   5       66.33       72.13      7.36 o
 -12   6   5       56.20       54.54      6.33 o
 -11   6   5       55.64       56.63      6.12 o
 -10   6   5       51.33       60.90      5.97 o
  -9   6   5        9.71        6.92      3.22 o
  -8   6   5       13.86       10.86      3.90 o
  -7   6   5      186.95      178.14      9.31 o
  -6   6   5        8.14        3.43      1.97 o
  -5   6   5      265.96      266.03      9.08 o
  -4   6   5       57.25       56.45      3.02 o
  -3   6   5      423.33      378.12      8.60 o
  -2   6   5        5.81        6.45      1.35 o
  -1   6   5       12.72       16.09      1.95 o
   0   6   5       21.08       23.76      2.21 o
   1   6   5       31.83       24.80      2.14 o
   2   6   5       58.58       66.01      3.70 o
   3   6   5      308.57      314.94      8.72 o
   4   6   5       98.94       80.17      5.21 o
   5   6   5       46.22       41.99      4.21 o
   6   6   5      308.21      295.84      9.33 o
   7   6   5      187.89      163.20      6.93 o
   8   6   5        6.23        6.54      3.29 o
   9   6   5       52.68       62.88      6.01 o
  10   6   5      230.41      254.48     13.63 o
 -14   7   5        1.26        0.17      4.47 o
 -13   7   5       40.64       45.57      6.42 o
 -12   7   5        4.12        2.08      3.40 o
 -11   7   5       82.16       93.97      7.47 o
 -10   7   5      176.56      156.90      8.66 o
  -9   7   5       28.25       30.98      5.36 o
  -8   7   5       62.29       67.93      6.67 o
  -7   7   5       42.76       48.17      5.82 o
  -6   7   5       30.82       32.13      4.93 o
  -5   7   5        0.74        0.18      2.54 o
  -4   7   5       87.41       90.95      5.88 o
  -3   7   5       22.38       20.42      1.91 o
  -2   7   5     1036.39      987.24     14.70 o
  -1   7   5      705.43      665.79     11.13 o
   0   7   5        2.34        1.13      1.53 o
   1   7   5      207.48      197.22      4.61 o
   2   7   5      751.18      702.65     21.44 o
   3   7   5       66.53       50.71      4.17 o
   4   7   5       29.67       33.61      3.82 o
   5   7   5      164.05      142.96      6.70 o
   6   7   5        0.07       -0.85      2.47 o
   7   7   5       13.58       18.25      3.50 o
   8   7   5        0.97        2.58      3.10 o
   9   7   5       41.26       55.07      5.90 o
  10   7   5       14.07       13.83      5.20 o
 -13   8   5      135.28      132.27     11.45 o
 -12   8   5        1.15        4.47      3.62 o
 -11   8   5        0.35        1.83      3.01 o
 -10   8   5        5.68        9.00      3.72 o
  -9   8   5       33.66       33.94      5.70 o
  -8   8   5       13.29        8.87      3.94 o
  -7   8   5        0.01        3.73      2.99 o
  -6   8   5        0.05        0.17      2.71 o
  -5   8   5       88.16       82.59      6.00 o
  -4   8   5      147.96      148.57      7.42 o
  -3   8   5      300.61      322.63      9.56 o
  -2   8   5      107.47      103.95      3.45 o
  -1   8   5      163.55      164.50      4.82 o
   0   8   5        8.77        9.58      1.90 o
   1   8   5      443.21      417.15      8.74 o
   2   8   5      400.27      377.68     15.29 o
   3   8   5       31.56       32.23      3.68 o
   4   8   5      117.82      125.68      6.21 o
   5   8   5       33.72       28.94      3.98 o
   6   8   5      241.02      234.41      9.12 o
   7   8   5        0.54        1.80      2.54 o
   8   8   5      104.53      103.43      7.03 o
   9   8   5       15.69       20.93      4.59 o
 -13   9   5      159.65      172.17     12.83 o
 -12   9   5        0.28        3.97      3.20 o
 -11   9   5        9.70       11.69      4.24 o
 -10   9   5        0.31        3.13      3.58 o
  -9   9   5       34.51       44.07      6.27 o
  -8   9   5       91.66      114.29      8.53 o
  -7   9   5       30.13       21.71      4.83 o
  -6   9   5       79.46      109.74      7.00 o
  -5   9   5      289.47      279.45     10.24 o
  -4   9   5      585.31      569.52     13.86 o
  -3   9   5     1567.16     1537.11     29.57 o
  -2   9   5      403.30      420.86     10.07 o
  -1   9   5      784.00      799.78     16.68 o
   0   9   5       14.77       12.87      2.27 o
   1   9   5      267.72      274.63      6.77 o
   2   9   5      380.63      323.50     13.72 o
   3   9   5      306.48      308.18      8.80 o
   4   9   5      533.67      490.13     11.42 o
   5   9   5        8.14        9.05      3.06 o
   6   9   5        8.22        1.69      2.71 o
   7   9   5        0.30       -0.44      2.48 o
   8   9   5        1.13       -1.56      3.00 o
   9   9   5       11.19       18.46      4.62 o
 -13  10   5        3.01        3.50      4.98 o
 -12  10   5        2.24        3.22      4.54 o
 -11  10   5        3.70       10.10      4.70 o
 -10  10   5      184.74      169.09     10.83 o
  -9  10   5      122.07      100.01      8.61 o
  -8  10   5      520.13      432.39     15.52 o
  -7  10   5      243.80      196.65     10.81 o
  -6  10   5      150.32      104.73      7.14 o
  -5  10   5      493.64      476.34     13.19 o
  -4  10   5       88.38       73.97      6.13 o
  -3  10   5     2636.77     2529.62     43.48 o
  -2  10   5      986.19      942.79     16.80 o
  -1  10   5      348.57      345.78      7.31 o
   0  10   5      149.60      151.58      5.21 o
   1  10   5        1.21        1.93      1.87 o
   2  10   5        0.09       -0.05      1.87 o
   3  10   5       11.15        5.05      2.13 o
   4  10   5        0.01        1.11      2.42 o
   5  10   5       47.90       50.69      4.88 o
   6  10   5        0.06        1.35      2.67 o
   7  10   5        2.52        1.42      2.63 o
   8  10   5        5.50        5.88      3.63 o
   9  10   5        9.97        6.11      4.28 o
 -12  11   5        6.97       14.31      7.36 o
 -11  11   5        0.15        0.37      3.36 o
 -10  11   5       54.68       59.31      7.60 o
  -9  11   5       34.45       58.52      8.45 o
  -8  11   5      130.25      148.25     10.15 o
  -7  11   5       52.06       70.92      7.42 o
  -6  11   5        0.46        1.06      2.82 o
  -5  11   5       61.11       50.20      5.55 o
  -4  11   5        9.87       17.31      4.12 o
  -3  11   5       25.61       22.51      3.02 o
  -2  11   5      125.17      115.56      5.07 o
  -1  11   5      295.98      285.36      7.98 o
   0  11   5       33.27       38.71      3.19 o
   1  11   5       37.33       40.74      3.36 o
   2  11   5       71.11       66.81      5.45 o
   3  11   5        4.37        6.46      2.70 o
   4  11   5       26.57       27.73      4.02 o
   5  11   5       37.94       37.72      4.66 o
   6  11   5        9.21        6.62      3.15 o
   7  11   5        7.51        5.03      3.09 o
   8  11   5        3.20        3.40      4.02 o
 -12  12   5       15.86       14.23      7.53 o
 -11  12   5       44.18       54.45     10.24 o
 -10  12   5       12.73        6.80      4.31 o
  -9  12   5        6.71        1.32      3.58 o
  -8  12   5       25.04       15.91      4.89 o
  -7  12   5        5.49        2.63      3.51 o
  -6  12   5      238.98      205.63      9.87 o
  -5  12   5       19.04       15.50      4.24 o
  -4  12   5      383.15      328.52     10.46 o
  -3  12   5        0.57       -0.07      2.36 o
  -2  12   5      199.81      180.03      6.29 o
  -1  12   5      557.96      530.68     10.98 o
   0  12   5      204.79      199.21      7.56 o
   1  12   5        0.24        1.05      2.10 o
   2  12   5      114.48      118.26      5.98 o
   3  12   5       45.51       42.14      4.36 o
   4  12   5      201.80      172.17     12.67 o
   5  12   5       92.56       81.11      6.10 o
   6  12   5      137.24      145.31      7.92 o
   7  12   5        0.87       -0.87      2.82 o
   8  12   5        0.41        0.17      3.88 o
 -11  13   5       25.53       15.55      9.21 o
 -10  13   5        0.70       -1.06      3.44 o
  -9  13   5        1.36        0.43      3.48 o
  -8  13   5       29.36       30.94      6.11 o
  -7  13   5       74.69       72.37      6.98 o
  -6  13   5        8.83        8.77      3.90 o
  -5  13   5      312.67      279.89     11.37 o
  -4  13   5       27.84       15.49      3.82 o
  -3  13   5      520.25      475.11     14.56 o
  -2  13   5        0.80       -1.01      2.34 o
  -1  13   5       10.94        6.95      2.59 o
   0  13   5       14.52       13.69      3.02 o
   1  13   5       17.42       10.31      3.27 o
   2  13   5        1.70        4.02      2.85 o
   3  13   5      394.87      406.88     13.23 o
   4  13   5       14.68       14.22      3.57 o
   5  13   5       75.89       63.67      5.79 o
   6  13   5       50.36       50.11      5.15 o
   7  13   5        7.31        1.88      3.29 o
 -10  14   5       23.33       33.86      9.44 o
  -9  14   5       95.34      110.43      9.99 o
  -8  14   5       10.27        5.58      4.31 o
  -7  14   5        1.69        0.82      3.43 o
  -6  14   5       26.48       24.80      5.10 o
  -5  14   5        5.20        5.14      3.72 o
  -4  14   5       79.69       81.46      6.43 o
  -3  14   5       14.68        8.27      3.47 o
  -2  14   5       43.86       45.89      4.73 o
  -1  14   5        8.19        4.10      2.68 o
   0  14   5        0.54       -1.42      2.39 o
   1  14   5       58.76       56.84      5.49 o
   2  14   5       89.74       78.88      6.45 o
   3  14   5       56.23       52.52      5.84 o
   4  14   5       75.71       69.29      6.64 o
   5  14   5       26.60       28.07      4.60 o
   6  14   5        4.75        2.69      3.26 o
 -10  15   5        0.13       -1.31      5.43 o
  -9  15   5      121.44      132.43     11.01 o
  -8  15   5        7.03        6.00      4.66 o
  -7  15   5       13.65       16.42      5.03 o
  -6  15   5       63.80       66.46      6.96 o
  -5  15   5        0.49        0.69      3.34 o
  -4  15   5       18.70       32.22      4.91 o
  -3  15   5       14.52       15.73      4.04 o
  -2  15   5       12.97       10.29      3.32 o
  -1  15   5       32.33       42.62      5.25 o
   0  15   5        5.69        5.35      3.15 o
   1  15   5       24.84       22.33      4.40 o
   2  15   5        1.66        0.24      2.89 o
   3  15   5        4.42        3.61      3.21 o
   4  15   5        0.18        0.59      3.60 o
   5  15   5        9.36        5.74      4.61 o
   6  15   5        4.03        0.87      3.71 o
  -9  16   5       28.36       36.74      9.82 o
  -8  16   5       12.56       13.07      5.48 o
  -7  16   5       38.63       51.96      7.02 o
  -6  16   5       34.04       37.38      6.25 o
  -5  16   5      268.02      280.62     11.24 o
  -4  16   5      161.51      172.99      9.02 o
  -3  16   5      157.59      156.38      7.90 o
  -2  16   5        0.74        1.68      2.84 o
  -1  16   5        6.80        7.99      4.08 o
   0  16   5        4.77        1.51      3.42 o
   1  16   5       40.74       39.90      5.45 o
   2  16   5       22.83       15.76      4.22 o
   3  16   5       21.55       24.50      5.61 o
   4  16   5        0.63       -0.82      3.63 o
   5  16   5       23.26       25.11      5.64 o
  -7  17   5       16.78       11.86      7.65 o
  -6  17   5       11.85        9.54      4.83 o
  -5  17   5        6.82        8.64      4.19 o
  -4  17   5       33.40       35.33      5.46 o
  -3  17   5       39.31       45.21      5.38 o
  -2  17   5        3.22        5.06      3.48 o
  -1  17   5        3.43        3.11      3.78 o
   0  17   5        1.26        7.34      4.36 o
   1  17   5       16.61       13.66      5.84 o
   2  17   5        8.96        6.24      5.01 o
   3  17   5       79.45       80.42      8.35 o
  -6  18   5        4.56        6.92      4.48 o
  -5  18   5        6.44        6.88      4.07 o
  -4  18   5        0.95        0.27      3.43 o
  -3  18   5       14.82       13.07      4.09 o
  -2  18   5       14.58       16.84      6.16 o
  -1  18   5       53.30       47.44      8.32 o
   0  18   5       20.96       16.75      6.04 o
   1  18   5        0.00        2.31      4.92 o
   2  18   5        0.29        0.49      4.80 o
  -3  19   5       14.65       14.35      4.54 o
  -2  19   5       13.24        9.63      5.88 o
  -1  19   5       91.94       95.46     10.81 o
 -14   0   6       26.56       23.02      7.72 o
 -13   0   6        5.07        2.41      5.19 o
 -12   0   6        0.00        0.27      4.50 o
 -11   0   6       22.60       26.91     10.60 o
 -10   0   6      507.91      524.08     19.70 o
  -9   0   6       35.96       34.09      5.35 o
  -8   0   6      147.55      162.78      8.87 o
  -7   0   6      109.84      118.15      7.19 o
  -6   0   6     1238.84     1225.98     38.32 o
  -5   0   6      457.12      449.09     11.56 o
  -4   0   6       29.28       29.90      4.38 o
  -3   0   6        0.51       -0.33      2.30 o
  -2   0   6      187.73      203.29      8.00 o
  -1   0   6       10.51       15.12      3.16 o
   0   0   6       96.98       71.31     15.00 o
   1   0   6        3.63        2.23      2.47 o
   2   0   6        0.23       -0.70      2.41 o
   3   0   6     1187.90     1123.23     27.60 o
   4   0   6      394.53      376.67     12.63 o
   5   0   6      260.26      242.34     14.90 o
   6   0   6        8.58        7.33      7.82 o
   7   0   6      247.03      283.20     17.76 o
   8   0   6        2.06        8.61      7.15 o
   9   0   6      296.59      330.56     21.18 o
 -14   1   6        3.79        5.76      4.34 o
 -13   1   6        0.20       -0.76      3.32 o
 -12   1   6      205.18      211.04     10.22 o
 -11   1   6      461.85      444.85     11.56 o
 -10   1   6       14.18        9.48      3.87 o
  -9   1   6      431.49      425.59     13.20 o
  -8   1   6       27.47       27.17      3.17 o
  -7   1   6       46.53       48.68      3.54 o
  -6   1   6      163.05      176.23      5.52 o
  -5   1   6       29.69       28.47      2.03 o
  -4   1   6      365.63      338.26     14.60 o
  -3   1   6      164.17      148.81     11.19 o
  -2   1   6      279.49      292.44      6.13 o
  -1   1   6      775.50      766.36     11.22 o
   0   1   6        7.79        9.37      2.11 o
   1   1   6        5.89        6.54      1.87 o
   2   1   6      171.34      179.41      4.81 o
   3   1   6       17.57       20.08      2.54 o
   4   1   6      272.76      267.03      8.16 o
   5   1   6      208.23      201.28      6.42 o
   6   1   6        0.11        0.12      2.35 o
   7   1   6       26.22       28.20      5.81 o
   8   1   6       63.70       64.54      7.61 o
   9   1   6        4.72       12.26      5.50 o
 -14   2   6        8.50       12.08      5.62 o
 -13   2   6       56.37       56.05      6.52 o
 -12   2   6      485.19      495.48     14.90 o
 -11   2   6       27.91       38.32      4.52 o
 -10   2   6      554.40      526.92     15.86 o
  -9   2   6        3.63       -0.49      2.74 o
  -8   2   6      370.77      340.62     11.76 o
  -7   2   6      252.41      231.57     12.34 o
  -6   2   6        4.25        0.92      2.18 o
  -5   2   6       53.32       53.99      3.37 o
  -4   2   6      374.71      354.61      8.15 o
  -3   2   6        4.52        3.38      1.45 o
  -2   2   6      738.17      752.56     11.68 o
  -1   2   6        5.63        2.83      1.83 o
   0   2   6       42.19       54.23      3.14 o
   1   2   6       13.02       11.52      2.61 o
   2   2   6      696.18      656.62      9.46 o
   3   2   6        0.53       -0.08      1.72 o
   4   2   6       40.12       42.54      3.11 o
   5   2   6        8.10        8.32      2.78 o
   6   2   6      186.10      191.11      8.20 o
   7   2   6       94.40       94.81      8.33 o
   8   2   6      285.51      278.56     13.07 o
   9   2   6        0.03        3.59      4.67 o
 -14   3   6        0.20       -0.54      4.55 o
 -13   3   6        3.37        0.19      4.10 o
 -12   3   6      145.84      143.47      8.87 o
 -11   3   6       96.95       94.86      7.18 o
 -10   3   6       48.30       39.32      5.85 o
  -9   3   6       51.98       47.94      5.82 o
  -8   3   6      248.11      226.84     10.12 o
  -7   3   6        3.90        4.74      3.03 o
  -6   3   6       40.79       41.84      3.89 o
  -5   3   6      529.75      556.22     10.73 o
  -4   3   6      161.89      171.00      6.11 o
  -3   3   6      369.88      375.42      5.37 o
  -2   3   6       14.29       13.85      2.55 o
  -1   3   6       76.04       78.99      3.90 o
   0   3   6       10.12       11.03      2.06 o
   1   3   6      359.55      353.73      6.70 o
   2   3   6      102.50      114.86      4.26 o
   3   3   6      205.37      183.06      5.95 o
   4   3   6        0.59        2.31      1.94 o
   5   3   6       21.66       22.14      3.59 o
   6   3   6      104.44      106.36      6.19 o
   7   3   6       13.68       13.72      4.12 o
   8   3   6       18.62       16.87      5.51 o
   9   3   6       10.48        9.68      5.24 o
 -14   4   6        0.57        1.75      4.84 o
 -13   4   6       22.53       28.32      5.53 o
 -12   4   6      242.92      225.51     10.67 o
 -11   4   6       47.19       52.06      6.83 o
 -10   4   6      176.19      151.93     10.96 o
  -9   4   6        9.51        7.41      3.75 o
  -8   4   6      343.64      292.04     11.63 o
  -7   4   6        5.68        5.98      2.60 o
  -6   4   6      216.29      191.08      7.07 o
  -5   4   6      492.45      489.14     10.45 o
  -4   4   6      143.45      127.96      9.37 o
  -3   4   6     1350.30     1266.09     21.41 o
  -2   4   6       79.20       82.59      3.66 o
  -1   4   6       20.30       28.32      2.51 o
   0   4   6      220.62      230.36      5.91 o
   1   4   6       14.28       14.02      2.20 o
   2   4   6       32.72       29.49      3.03 o
   3   4   6      488.63      463.80      8.92 o
   4   4   6      145.85      154.21      6.68 o
   5   4   6      267.61      264.66      8.73 o
   6   4   6       79.96       84.95      5.78 o
   7   4   6       12.72       12.94      3.58 o
   8   4   6      410.15      444.13     16.25 o
   9   4   6       39.60       41.73      7.35 o
 -14   5   6        0.01       -2.34      4.53 o
 -13   5   6       15.88       24.51      5.29 o
 -12   5   6       85.43       84.11      7.47 o
 -11   5   6      196.12      173.80     10.82 o
 -10   5   6       46.25       42.62      6.19 o
  -9   5   6      256.60      235.16     11.19 o
  -8   5   6       27.29       22.24      4.67 o
  -7   5   6      131.64      135.39      6.24 o
  -6   5   6      315.02      297.47      8.30 o
  -5   5   6      841.37      812.52     12.95 o
  -4   5   6      425.17      404.24      7.62 o
  -3   5   6     1567.10     1533.66     16.93 o
  -2   5   6      159.78      167.07      4.72 o
  -1   5   6      427.01      419.92      8.27 o
   0   5   6      172.33      175.22      4.93 o
   1   5   6       51.21       59.83      3.28 o
   2   5   6       60.80       58.39      3.75 o
   3   5   6      391.34      404.07      8.34 o
   4   5   6      111.75      101.52      5.67 o
   5   5   6     1016.67      945.88     15.97 o
   6   5   6      119.92      125.76      6.83 o
   7   5   6       11.19        9.40      3.37 o
   8   5   6       11.49        8.41      3.90 o
   9   5   6       15.28       16.23      5.87 o
 -13   6   6      102.78      111.44      8.72 o
 -12   6   6      221.62      235.59     12.91 o
 -11   6   6       94.55      120.81      9.55 o
 -10   6   6        3.74        2.97      3.69 o
  -9   6   6        4.11        3.89      3.35 o
  -8   6   6       33.02       37.16      5.55 o
  -7   6   6       27.67       24.04      4.77 o
  -6   6   6      245.81      225.87     10.36 o
  -5   6   6      714.11      716.13     10.63 o
  -4   6   6        7.14        5.68      2.05 o
  -3   6   6     1093.79     1104.85     20.71 o
  -2   6   6       79.15       79.35      3.55 o
  -1   6   6      213.14      207.91      5.83 o
   0   6   6      170.65      175.97      4.97 o
   1   6   6       78.86       73.35      4.13 o
   2   6   6      392.36      323.04     41.94 o
   3   6   6       19.35       17.24      3.14 o
   4   6   6        1.32       -0.80      2.27 o
   5   6   6       65.85       66.76      5.30 o
   6   6   6        0.18       -0.26      2.54 o
   7   6   6       34.48       30.65      4.59 o
   8   6   6        2.70        3.03      3.28 o
   9   6   6       16.04       24.15      6.37 o
 -13   7   6        8.93        9.11      4.47 o
 -12   7   6       57.00       55.29      7.67 o
 -11   7   6        0.96       -1.05      3.44 o
 -10   7   6       40.40       35.31      6.12 o
  -9   7   6        7.12        4.21      3.81 o
  -8   7   6      129.14      124.30      8.71 o
  -7   7   6       17.62        9.61      3.71 o
  -6   7   6       71.12       65.37      6.54 o
  -5   7   6       37.21       30.73      4.47 o
  -4   7   6       42.88       40.22      4.38 o
  -3   7   6      115.15      116.33      4.83 o
  -2   7   6      105.47      104.03      3.94 o
  -1   7   6      443.46      424.40      7.21 o
   0   7   6     1054.93     1014.18     16.81 o
   1   7   6        2.09        1.95      1.97 o
   2   7   6      529.87      497.66     10.02 o
   3   7   6      155.38      162.54      6.91 o
   4   7   6       99.94       99.83      5.93 o
   5   7   6       56.02       58.94      5.15 o
   6   7   6        4.50        2.90      2.80 o
   7   7   6       15.78       20.93      4.26 o
   8   7   6       89.60      110.72      7.41 o
 -13   8   6      100.34      118.74     10.63 o
 -12   8   6        3.95        3.49      4.80 o
 -11   8   6       52.13       60.08      7.64 o
 -10   8   6       21.97       15.16      5.00 o
  -9   8   6        1.92        1.18      3.46 o
  -8   8   6        9.00        9.51      4.10 o
  -7   8   6       65.75       44.75      5.96 o
  -6   8   6       25.70       14.54      4.21 o
  -5   8   6      172.68      187.23      8.69 o
  -4   8   6      420.31      361.03     10.33 o
  -3   8   6      271.95      260.17      8.89 o
  -2   8   6      362.28      352.67      6.68 o
  -1   8   6      126.52      129.42      4.79 o
   0   8   6      198.41      190.54      5.87 o
   1   8   6       81.65       87.01      4.44 o
   2   8   6      303.38      278.20      8.29 o
   3   8   6        0.49       -0.66      2.22 o
   4   8   6       63.82       74.22      5.42 o
   5   8   6       19.50       19.19      3.88 o
   6   8   6       11.10        4.92      3.19 o
   7   8   6        1.13        4.03      3.07 o
   8   8   6       24.19       29.23      5.04 o
 -13   9   6        4.16        5.67      5.13 o
 -12   9   6       13.60       16.33      5.79 o
 -11   9   6        8.93       13.35      5.25 o
 -10   9   6        2.26        3.26      3.82 o
  -9   9   6       21.30       22.47      5.32 o
  -8   9   6       27.11       30.08      5.64 o
  -7   9   6       12.09        6.89      3.59 o
  -6   9   6       33.59       37.42      6.56 o
  -5   9   6      462.05      417.24     12.70 o
  -4   9   6       36.01       29.86      4.09 o
  -3   9   6      287.11      255.74      8.14 o
  -2   9   6      731.03      662.41     13.75 o
  -1   9   6      475.02      489.58      8.57 o
   0   9   6     1350.67     1311.82     23.32 o
   1   9   6      677.34      671.04     14.00 o
   2   9   6      249.14      237.62      7.95 o
   3   9   6      961.71      958.39     15.91 o
   4   9   6       40.75       39.75      4.48 o
   5   9   6        0.49        0.40      2.68 o
   6   9   6        6.84        6.50      3.21 o
   7   9   6       15.18       11.90      3.61 o
   8   9   6        3.96        4.91      3.73 o
 -12  10   6       96.00      125.84     10.84 o
 -11  10   6        0.00       -0.56      3.96 o
 -10  10   6        5.70        3.15      3.77 o
  -9  10   6        0.24        1.97      3.51 o
  -8  10   6       32.48       37.93      6.27 o
  -7  10   6       25.44       32.94      9.29 o
  -6  10   6       84.19       76.33      6.61 o
  -5  10   6      249.83      260.42      9.55 o
  -4  10   6      223.75      224.83      8.85 o
  -3  10   6        1.11        4.06      2.55 o
  -2  10   6        2.61        6.89      3.06 o
  -1  10   6       78.95       77.64      4.73 o
   0  10   6      145.27      143.60      5.39 o
   1  10   6       13.87       11.93      2.94 o
   2  10   6       51.00       47.47      4.80 o
   3  10   6       21.38       25.87      3.74 o
   4  10   6       67.62       57.52      5.18 o
   5  10   6      182.79      177.33      8.18 o
   6  10   6        8.98       15.11      3.95 o
   7  10   6        0.00        2.67      3.08 o
 -12  11   6       89.22      119.03     10.91 o
 -11  11   6        0.10        0.96      4.04 o
 -10  11   6       12.41       17.16      5.36 o
  -9  11   6        3.41        2.99      4.09 o
  -8  11   6        0.01       -2.87      2.87 o
  -7  11   6        0.50        4.91      3.86 o
  -6  11   6       37.53       38.39      5.48 o
  -5  11   6       54.64       48.14      5.22 o
  -4  11   6      104.37       93.88      6.45 o
  -3  11   6      695.77      626.90     13.93 o
  -2  11   6      374.41      349.94     10.85 o
  -1  11   6       12.80        6.57      3.20 o
   0  11   6       27.70       28.56      3.57 o
   1  11   6      270.40      263.05      9.55 o
   2  11   6      187.43      186.58      7.50 o
   3  11   6      380.09      379.19     13.37 o
   4  11   6      172.88      182.72      8.08 o
   5  11   6       64.44       55.38      5.47 o
   6  11   6        0.02        0.85      3.10 o
   7  11   6        8.01       10.80      4.01 o
 -11  12   6       49.58       59.02      8.31 o
 -10  12   6       62.07       71.47      8.64 o
  -9  12   6       13.84       17.53      5.52 o
  -8  12   6       15.37       13.36      5.04 o
  -7  12   6       31.53       20.37      5.15 o
  -6  12   6        7.40        7.48      3.66 o
  -5  12   6       23.28       15.42      3.90 o
  -4  12   6      567.18      529.20     13.73 o
  -3  12   6       35.08       27.34      4.10 o
  -2  12   6      724.64      714.89     15.54 o
  -1  12   6       40.09       36.90      4.77 o
   0  12   6       21.15       10.93      3.40 o
   1  12   6      219.31      226.16      9.25 o
   2  12   6      554.14      530.87     17.38 o
   3  12   6       15.87       19.38      3.81 o
   4  12   6      131.17      115.89     13.83 o
   5  12   6       48.73       43.77      5.28 o
   6  12   6        0.13        1.79      3.54 o
 -10  13   6        1.74        5.08      4.54 o
  -9  13   6       90.88       85.39      9.05 o
  -8  13   6        0.13       -1.55      3.63 o
  -7  13   6       39.09       59.34      6.87 o
  -6  13   6        0.52        2.50      3.55 o
  -5  13   6       19.98       21.53      4.44 o
  -4  13   6       99.38      101.25      7.11 o
  -3  13   6       96.35       88.24      6.08 o
  -2  13   6        3.06        2.41      3.05 o
  -1  13   6        3.91        5.93      3.27 o
   0  13   6       19.48       17.76      4.73 o
   1  13   6       22.97       28.77      4.69 o
   2  13   6      231.39      234.84      9.97 o
   3  13   6       68.44       74.29      6.68 o
   4  13   6      128.90      128.83      8.45 o
   5  13   6        0.12        2.92      4.20 o
   6  13   6       14.42       20.48      5.08 o
 -10  14   6       10.97       20.04      6.39 o
  -9  14   6        3.71        4.93      4.66 o
  -8  14   6       40.95       39.35      7.10 o
  -7  14   6        7.44        9.03      4.26 o
  -6  14   6        9.95       10.75      4.29 o
  -5  14   6      143.81      139.36      8.35 o
  -4  14   6       14.00       13.68      3.95 o
  -3  14   6      333.84      324.90     11.15 o
  -2  14   6       33.53       40.90      5.36 o
  -1  14   6        3.94        8.68      4.31 o
   0  14   6        8.28        8.52      3.99 o
   1  14   6       87.76       94.20     12.64 o
   2  14   6      150.04      164.64     10.57 o
   3  14   6        0.05        1.80      3.07 o
   4  14   6        1.90        3.50      4.10 o
   5  14   6       51.01       64.27      7.90 o
  -9  15   6       17.24       26.15      6.97 o
  -8  15   6       13.19       11.13      5.35 o
  -7  15   6      286.74      265.92     12.72 o
  -6  15   6       64.23       63.63      6.64 o
  -5  15   6      647.51      656.73     16.82 o
  -4  15   6        3.60        3.70      3.20 o
  -3  15   6        1.13        1.65      2.93 o
  -2  15   6       15.17       14.15      4.22 o
  -1  15   6        1.14        1.00      3.49 o
   0  15   6      124.90      135.63     10.70 o
   1  15   6        3.99        5.62      4.22 o
   2  15   6       10.86       17.83      6.28 o
   3  15   6        7.84        0.80      4.82 o
   4  15   6        0.27       -0.90      3.83 o
  -8  16   6       11.32       12.73      5.90 o
  -7  16   6      108.05      120.26     10.99 o
  -6  16   6        0.07        4.44      3.77 o
  -5  16   6      304.25      286.53     11.82 o
  -4  16   6       26.46       37.34      5.26 o
  -3  16   6       27.28       25.64      4.96 o
  -2  16   6        2.59        5.14      4.22 o
  -1  16   6        8.71        9.98      4.65 o
   0  16   6       16.80       13.02      5.49 o
   1  16   6      131.41      168.91     13.00 o
   2  16   6        0.04       -0.97      4.60 o
   3  16   6       13.92        6.72      5.43 o
  -6  17   6       93.76      110.67      9.53 o
  -5  17   6       60.71       76.40      8.17 o
  -4  17   6       11.18       11.30      4.42 o
  -3  17   6        3.42        0.43      3.91 o
  -2  17   6        0.07       -1.95      4.27 o
  -1  17   6        3.68        2.44      4.78 o
   0  17   6       48.42       42.26      8.12 o
   1  17   6        7.71        4.30      5.44 o
  -3  18   6        3.73        6.02      5.46 o
  -2  18   6        5.33        3.32      5.18 o
  -1  18   6       36.29       40.05      8.39 o
 -14   1   7       52.50       56.85     10.85 o
 -13   1   7        0.25        1.55      6.03 o
 -12   1   7      150.08      140.90     13.81 o
 -11   1   7        2.15       -3.09      4.78 o
 -10   1   7       41.70       39.87      8.44 o
  -9   1   7      364.92      342.64     17.91 o
  -8   1   7       48.02       36.84      7.49 o
  -7   1   7      130.13      128.38      5.30 o
  -6   1   7      336.85      329.29      8.43 o
  -5   1   7      441.43      443.51      7.59 o
  -4   1   7       43.27       32.05      5.73 o
  -3   1   7       43.44       38.77      3.34 o
  -2   1   7      126.11      144.78      5.47 o
  -1   1   7      369.32      395.74      8.53 o
   0   1   7       30.31       32.97      3.47 o
   1   1   7       26.81       27.40      2.87 o
   2   1   7        0.31       -0.35      1.78 o
   3   1   7      122.15      128.84      5.04 o
   4   1   7        8.50       13.44      2.84 o
   5   1   7       66.62       69.60      5.98 o
   6   1   7       47.10       41.94      6.51 o
   7   1   7       37.58       31.26      6.39 o
   8   1   7       29.52       38.69      7.18 o
 -14   2   7        0.00       -2.95      6.22 o
 -13   2   7        0.27       -3.94      5.28 o
 -12   2   7        0.00        2.06      6.05 o
 -11   2   7       19.97       28.24      8.13 o
 -10   2   7       37.16       36.61      8.36 o
  -9   2   7       98.24       87.52     10.43 o
  -8   2   7       20.03       19.37      4.15 o
  -7   2   7       38.11       42.34      4.32 o
  -6   2   7       84.30       83.85      5.06 o
  -5   2   7      696.07      673.81     11.99 o
  -4   2   7      347.10      349.38      6.76 o
  -3   2   7       36.26       34.55      3.17 o
  -2   2   7      198.75      188.27      5.96 o
  -1   2   7      109.35      100.83     15.10 o
   0   2   7       82.26       74.50      4.23 o
   1   2   7       13.85       15.36      2.68 o
   2   2   7        7.00        3.15      2.18 o
   3   2   7       19.95       17.18      2.88 o
   4   2   7      196.94      176.69      7.19 o
   5   2   7       12.86        8.07      3.12 o
   6   2   7        2.17        0.94      3.85 o
   7   2   7       13.83       12.25      5.06 o
   8   2   7      198.05      197.58     12.12 o
 -14   3   7       87.61      107.86     13.75 o
 -13   3   7      125.12      117.72     13.62 o
 -12   3   7       21.49       28.04      8.36 o
 -11   3   7      988.28      925.44     30.42 o
 -10   3   7       34.27       38.75      8.34 o
  -9   3   7      698.33      664.65     17.67 o
  -8   3   7     1231.45     1158.86     18.16 o
  -7   3   7        0.50        1.10      2.47 o
  -6   3   7     2782.91     2620.19     30.34 o
  -5   3   7        1.65        2.50      2.56 o
  -4   3   7     2673.65     2620.85     29.52 o
  -3   3   7        8.07        3.86      1.98 o
  -2   3   7      515.58      492.78     32.18 o
  -1   3   7      116.54       83.01      4.49 o
   0   3   7      471.96      440.90      8.95 o
   1   3   7       88.13       77.22      4.36 o
   2   3   7        8.65       10.29      2.48 o
   3   3   7      138.11      133.60      5.61 o
   4   3   7       13.63       14.70      3.39 o
   5   3   7       36.33       39.58      4.46 o
   6   3   7        7.78        1.62      3.42 o
   7   3   7       52.73       54.30      7.41 o
   8   3   7        4.65       11.18      5.35 o
 -13   4   7      373.71      370.29     21.69 o
 -12   4   7        0.32       -2.37      5.40 o
 -11   4   7      820.38      792.96     28.41 o
 -10   4   7        3.66        5.09      3.86 o
  -9   4   7       26.68       18.16      4.72 o
  -8   4   7       43.26       44.38      5.77 o
  -7   4   7      291.73      286.22      9.15 o
  -6   4   7       23.56       24.46      3.39 o
  -5   4   7      261.03      234.68      7.62 o
  -4   4   7     1356.10     1333.16     16.87 o
  -3   4   7      676.45      665.27     12.66 o
  -2   4   7      154.71      141.28      5.03 o
  -1   4   7      255.47      249.41      6.56 o
   0   4   7       82.23       88.17      4.51 o
   1   4   7      178.02      177.88      6.05 o
   2   4   7        9.08        4.92      2.18 o
   3   4   7      140.50      132.06      6.48 o
   4   4   7      171.06      161.61      7.24 o
   5   4   7       30.57       30.65      4.29 o
   6   4   7       57.61       59.40      6.20 o
   7   4   7       17.14       24.08      5.80 o
   8   4   7       12.21       13.68      5.56 o
 -13   5   7      679.52      704.23     28.83 o
 -12   5   7        1.12        5.78      6.20 o
 -11   5   7      588.46      594.29     21.06 o
 -10   5   7        0.06       -1.66      3.24 o
  -9   5   7       25.85       13.90      4.50 o
  -8   5   7      305.09      310.88     12.88 o
  -7   5   7        0.12       -1.63      3.70 o
  -6   5   7      383.35      349.60     15.71 o
  -5   5   7      124.41      128.77      8.59 o
  -4   5   7      121.94      107.38      9.37 o
  -3   5   7      223.09      218.38      7.02 o
  -2   5   7      285.77      313.87      6.82 o
  -1   5   7      954.90      962.31     14.74 o
   0   5   7      256.67      253.00      6.84 o
   1   5   7      875.65      853.11     12.87 o
   2   5   7        1.24        1.13      1.86 o
   3   5   7      432.44      424.08     10.73 o
   4   5   7       87.60       97.44      6.08 o
   5   5   7      324.45      314.61     10.07 o
   6   5   7        8.39       13.28      3.68 o
   7   5   7       22.91       23.63      5.08 o
   8   5   7        8.24        7.94      5.05 o
 -13   6   7        2.22       -3.47      5.69 o
 -12   6   7       16.06       23.21      8.31 o
 -11   6   7       98.43       89.12      8.77 o
 -10   6   7        9.93        4.80      3.88 o
  -9   6   7      184.36      156.14     11.36 o
  -8   6   7       30.76       37.84      5.86 o
  -7   6   7        1.36        0.54      3.13 o
  -6   6   7      179.86      175.09      8.55 o
  -5   6   7      135.62      124.62      6.46 o
  -4   6   7       19.66       15.02      3.43 o
  -3   6   7      723.19      691.27     12.32 o
  -2   6   7      298.90      311.98      8.27 o
  -1   6   7      191.38      182.98      7.95 o
   0   6   7       58.77       67.62      4.10 o
   1   6   7       27.11       21.68      3.92 o
   2   6   7        7.98        6.48      2.79 o
   3   6   7       90.49       98.69      5.95 o
   4   6   7        6.97        3.13      2.85 o
   5   6   7       49.52       56.88      5.34 o
   6   6   7       25.09       28.15      4.58 o
   7   6   7        8.52        4.88      4.09 o
 -13   7   7       59.03       71.66     11.75 o
 -12   7   7      108.97      119.18     10.41 o
 -11   7   7        1.05        1.97      4.03 o
 -10   7   7        0.26        3.43      3.98 o
  -9   7   7       12.46        7.83      4.18 o
  -8   7   7      101.87       82.06      7.83 o
  -7   7   7       18.07       16.45      4.75 o
  -6   7   7        4.05        1.59      2.78 o
  -5   7   7       32.05       25.44      3.69 o
  -4   7   7       36.52       35.56      4.44 o
  -3   7   7      133.73      141.51      7.20 o
  -2   7   7        3.20        2.57      2.19 o
  -1   7   7      103.86      105.26      4.62 o
   0   7   7      136.08      149.48      5.60 o
   1   7   7      108.87      109.64      5.11 o
   2   7   7      417.36      397.34     10.29 o
   3   7   7       79.66       88.55      5.80 o
   4   7   7       26.98       20.23      3.89 o
   5   7   7       54.64       54.04      5.30 o
   6   7   7       33.51       40.67      5.17 o
   7   7   7        0.51        2.74      3.30 o
 -12   8   7        7.15       13.44      5.33 o
 -11   8   7        5.94        6.55      4.67 o
 -10   8   7       47.41       48.09      7.18 o
  -9   8   7        3.10        4.27      4.32 o
  -8   8   7       48.21       55.96      7.05 o
  -7   8   7        0.67        0.97      3.42 o
  -6   8   7      159.20      165.93      8.88 o
  -5   8   7      128.56      121.10      6.30 o
  -4   8   7      178.94      168.54      7.89 o
  -3   8   7        2.56        3.27      2.85 o
  -2   8   7      134.36      130.81      7.07 o
  -1   8   7      442.46      425.88      9.83 o
   0   8   7      160.95      176.38      6.24 o
   1   8   7       13.80       11.75      2.95 o
   2   8   7      226.25      235.53      8.48 o
   3   8   7      154.20      148.01      7.13 o
   4   8   7      249.25      235.03      8.95 o
   5   8   7        2.31        6.19      3.24 o
   6   8   7       34.37       27.97      4.70 o
   7   8   7       31.33       37.85      5.54 o
 -12   9   7       25.01       29.90      7.01 o
 -11   9   7       89.26       86.87      9.19 o
 -10   9   7       28.13       14.88      5.18 o
  -9   9   7       30.58       33.45      6.44 o
  -8   9   7       62.01       56.94      7.30 o
  -7   9   7        9.95        8.93      6.42 o
  -6   9   7       89.64       83.48      6.36 o
  -5   9   7       30.45       29.96      4.07 o
  -4   9   7      217.20      200.92      8.66 o
  -3   9   7      130.20      123.74      7.16 o
  -2   9   7      246.96      245.80      9.37 o
  -1   9   7       11.65        9.48      3.34 o
   0   9   7      210.76      195.78      9.95 o
   1   9   7       23.63       22.41      3.55 o
   2   9   7      122.41      121.90      6.52 o
   3   9   7        3.20        7.52      2.71 o
   4   9   7       17.88       20.24      4.09 o
   5   9   7       46.40       47.43      5.27 o
   6   9   7       13.21       19.53      4.53 o
 -12  10   7       20.72       33.63      7.35 o
 -11  10   7       90.97      101.88      9.89 o
 -10  10   7        3.63        2.79      4.26 o
  -9  10   7       23.91       29.20      6.26 o
  -8  10   7        3.58        6.94      4.28 o
  -7  10   7       54.85       62.26      7.51 o
  -6  10   7        0.42       -2.62      2.74 o
  -5  10   7       21.42       20.63      3.83 o
  -4  10   7      153.91      121.25      7.31 o
  -3  10   7       28.27       27.50      4.47 o
  -2  10   7       12.76       11.56      3.67 o
  -1  10   7      138.62      139.70      7.60 o
   0  10   7       10.45       13.65      4.24 o
   1  10   7      668.54      647.61     17.77 o
   2  10   7       27.40       32.41      4.27 o
   3  10   7      457.74      461.24     13.65 o
   4  10   7       55.03       60.81      5.60 o
   5  10   7       26.06       33.20      4.93 o
   6  10   7        1.70        1.67      3.82 o
 -11  11   7        0.19       -0.84      4.52 o
 -10  11   7        0.16        3.83      4.13 o
  -9  11   7       22.24       27.02      6.28 o
  -8  11   7        2.95        1.35      3.68 o
  -7  11   7        0.01       -1.62      3.58 o
  -6  11   7       90.18       82.50      6.73 o
  -5  11   7      112.93      113.60      6.76 o
  -4  11   7       16.19       14.40      3.98 o
  -3  11   7       48.83       48.65      5.44 o
  -2  11   7      151.81      144.87      8.06 o
  -1  11   7        4.22        4.66      3.11 o
   0  11   7        9.02        6.80      4.13 o
   1  11   7      152.09      166.70     10.04 o
   2  11   7      101.87      100.54      8.57 o
   3  11   7       50.81       66.13      7.24 o
   4  11   7        1.24        3.42      2.86 o
   5  11   7        1.09        4.37      3.78 o
 -10  12   7        7.05        9.88      5.33 o
  -9  12   7        4.37        2.40      4.30 o
  -8  12   7        1.07        2.65      3.97 o
  -7  12   7       18.45       16.73      5.34 o
  -6  12   7       12.83        9.34      3.85 o
  -5  12   7      134.79      134.41      7.45 o
  -4  12   7        5.40        6.94      3.68 o
  -3  12   7        0.01        0.46      3.05 o
  -2  12   7       98.96      102.88      7.18 o
  -1  12   7        5.75        2.17      3.76 o
   0  12   7        2.27       -0.09      3.19 o
   1  12   7       62.66       79.11      7.81 o
   2  12   7      114.40      131.82      9.76 o
   3  12   7       97.15       93.96      8.78 o
   4  12   7        7.57        6.09      4.36 o
   5  12   7        0.06        2.55      4.13 o
 -10  13   7       11.52        8.47      5.54 o
  -9  13   7        6.68        8.84      5.53 o
  -8  13   7        2.49        7.28      4.70 o
  -7  13   7        6.01       10.77      4.26 o
  -6  13   7      324.49      316.40     12.04 o
  -5  13   7       27.45       18.42      4.12 o
  -4  13   7      123.65      143.06      8.59 o
  -3  13   7        1.89        3.30      3.46 o
  -2  13   7       24.26       24.68      4.70 o
  -1  13   7        3.47        3.65      3.87 o
   0  13   7       37.81       35.03      6.25 o
   1  13   7      138.82      130.72      9.78 o
   2  13   7        3.38        0.11      3.84 o
   3  13   7        0.04       -2.92      4.51 o
   4  13   7        8.35       10.61      6.20 o
  -9  14   7       39.74       29.23      6.99 o
  -8  14   7        0.40        3.77      4.65 o
  -7  14   7       10.17        8.98      4.34 o
  -6  14   7        0.01        2.84      3.84 o
  -5  14   7        0.59        0.76      2.93 o
  -4  14   7       94.11       68.92      6.77 o
  -3  14   7        0.08        0.53      3.33 o
  -2  14   7        4.71        0.84      3.67 o
  -1  14   7       15.59       15.53      5.92 o
   0  14   7       55.36       64.81      7.69 o
   1  14   7        0.78        0.85      4.40 o
   2  14   7       24.58       36.65      7.81 o
   3  14   7       57.23       50.86      8.94 o
  -8  15   7        1.69        3.75      4.87 o
  -7  15   7        2.94        0.83      4.03 o
  -6  15   7        0.67       -1.16      3.65 o
  -5  15   7       31.93       23.04      5.09 o
  -4  15   7        4.40        5.41      4.39 o
  -3  15   7       35.36       34.15      6.25 o
  -2  15   7       24.80       33.25      8.27 o
  -1  15   7        0.00       -1.68      4.33 o
   0  15   7        9.57       10.50      5.78 o
   1  15   7       53.98       51.16      8.81 o
   2  15   7       60.21       69.86     10.03 o
  -6  16   7       39.76       47.59      7.31 o
  -5  16   7       59.24       62.25      7.16 o
  -4  16   7       27.20       41.65      6.86 o
  -3  16   7        7.36       11.67      5.84 o
  -2  16   7        4.58        0.44      4.97 o
  -1  16   7       21.25       22.09      6.72 o
   0  16   7        1.76       -0.32      4.92 o
 -13   0   8       27.95       54.75     15.53 o
 -12   0   8       12.83        9.73      9.79 o
 -11   0   8      117.56      114.36     18.08 o
 -10   0   8       34.81       41.48     12.51 o
  -9   0   8        9.09        7.21      4.05 o
  -8   0   8       29.46       11.75     15.64 o
  -7   0   8        3.13        1.04      3.36 o
  -6   0   8      142.12      126.10     10.51 o
  -5   0   8      176.75      197.38     16.80 o
  -4   0   8      232.84      221.09      9.14 o
  -3   0   8      273.94      250.00      9.93 o
  -2   0   8      154.98      161.29      8.78 o
  -1   0   8       36.03       43.81      7.94 o
   0   0   8      150.55      143.22      8.76 o
   1   0   8       23.43       13.16      3.88 o
   2   0   8       19.60       14.41      4.00 o
   3   0   8        6.97       11.47      4.46 o
   4   0   8       31.60       30.61      8.33 o
   5   0   8       29.08       20.77      7.70 o
   6   0   8      189.74      214.99     17.09 o
   7   0   8       22.29       14.10      8.13 o
 -13   1   8        1.84        3.87      6.80 o
 -12   1   8        0.12        2.27      5.91 o
 -11   1   8        0.60       -2.26      5.11 o
 -10   1   8       10.73       10.78      6.34 o
  -9   1   8       23.11       25.95      5.64 o
  -8   1   8       12.81       12.64      3.92 o
  -7   1   8      403.23      388.35     12.16 o
  -6   1   8      198.46      191.28      8.88 o
  -5   1   8       24.64       26.76      4.26 o
  -4   1   8       30.59       30.16      4.10 o
  -3   1   8       68.64       80.84      4.57 o
  -2   1   8       37.12       34.77      3.63 o
  -1   1   8        0.00       -0.55      2.27 o
   0   1   8       24.46       14.21      3.65 o
   1   1   8       99.68       71.25      9.62 o
   2   1   8       86.20       97.45      5.25 o
   3   1   8        3.01        2.69      2.55 o
   4   1   8       51.43       50.61      5.55 o
   5   1   8        6.20        5.28      4.37 o
   6   1   8       10.55       17.23      5.64 o
   7   1   8       77.41       93.23      9.42 o
 -13   2   8       41.73       50.40     10.75 o
 -12   2   8       20.66       16.04      7.81 o
 -11   2   8        0.39       -0.04      5.55 o
 -10   2   8        6.60        2.89      5.42 o
  -9   2   8       93.36       89.72      8.13 o
  -8   2   8       16.88       14.86      4.00 o
  -7   2   8       26.79       21.08      4.18 o
  -6   2   8      116.28      115.75      7.14 o
  -5   2   8       12.69        9.58      3.01 o
  -4   2   8        0.12       -1.61      2.37 o
  -3   2   8       52.80       26.59      6.02 o
  -2   2   8      378.67      322.77      8.16 o
  -1   2   8        6.94        3.05      2.24 o
   0   2   8      346.05      296.33      7.81 o
   1   2   8        2.11        2.09      2.29 o
   2   2   8      248.62      226.98      7.88 o
   3   2   8        3.26        6.62      3.05 o
   4   2   8        0.39        0.31      3.17 o
   5   2   8       14.30       13.92      5.30 o
   6   2   8       18.96       17.14      5.69 o
   7   2   8        6.63        7.71      5.15 o
 -13   3   8       49.61       40.51     10.34 o
 -12   3   8       92.22      109.47     13.34 o
 -11   3   8        2.33        1.82      5.65 o
 -10   3   8        1.35       -0.24      5.14 o
  -9   3   8        1.55        0.97      4.94 o
  -8   3   8      197.96      194.40     11.32 o
  -7   3   8       24.06       27.95      3.79 o
  -6   3   8       12.76        9.83      3.00 o
  -5   3   8      200.32      194.13      7.48 o
  -4   3   8        0.52        2.28      2.53 o
  -3   3   8       22.53       18.45      3.44 o
  -2   3   8      206.79      236.46      7.62 o
  -1   3   8       30.63       34.93      3.49 o
   0   3   8      117.91      129.21      5.59 o
   1   3   8        0.79        1.08      2.21 o
   2   3   8       30.84       24.85      3.15 o
   3   3   8       91.32       97.70      6.16 o
   4   3   8        2.41        4.49      3.45 o
   5   3   8       14.52       11.21      4.21 o
   6   3   8        3.39        1.35      4.12 o
 -13   4   8        0.49       -1.62      6.25 o
 -12   4   8       12.11       21.88      8.22 o
 -11   4   8        8.92        4.83      5.70 o
 -10   4   8       41.64       49.32     11.50 o
  -9   4   8      270.82      252.60     16.76 o
  -8   4   8       55.61       54.69      7.39 o
  -7   4   8      189.21      171.10      8.61 o
  -6   4   8       99.77       88.78      6.67 o
  -5   4   8        1.34        2.22      2.59 o
  -4   4   8      223.51      240.36      8.26 o
  -3   4   8        6.05        9.61      2.85 o
  -2   4   8      287.35      220.67      8.74 o
  -1   4   8       76.41       63.71      4.68 o
   0   4   8      141.73      118.57      5.44 o
   1   4   8      158.25      160.56      6.23 o
   2   4   8      264.93      276.32      8.96 o
   3   4   8        6.80       11.68      3.34 o
   4   4   8       50.42       48.19      5.04 o
   5   4   8        1.48        1.69      3.50 o
   6   4   8       18.16       27.88      6.40 o
 -12   5   8        9.87       17.35     13.18 o
 -11   5   8        0.85        5.65      5.84 o
 -10   5   8       31.96       30.25      8.49 o
  -9   5   8        4.86        2.69      4.98 o
  -8   5   8       26.58       26.87      4.77 o
  -7   5   8      670.83      614.76     13.44 o
  -6   5   8       43.45       49.94      5.55 o
  -5   5   8      199.00      180.02      8.98 o
  -4   5   8        8.73       10.97      2.94 o
  -3   5   8      593.88      599.00     15.44 o
  -2   5   8        3.61        5.69      2.68 o
  -1   5   8        1.46        0.66      2.41 o
   0   5   8       38.16       28.47      3.04 o
   1   5   8      134.88      131.42      5.83 o
   2   5   8       89.69       90.59      5.84 o
   3   5   8       33.42       28.96      4.30 o
   4   5   8        0.69        5.25      3.01 o
   5   5   8       25.59       27.82      5.16 o
   6   5   8        0.08        1.76      3.74 o
 -12   6   8      122.87      135.75     18.63 o
 -11   6   8       55.49       54.74     10.28 o
 -10   6   8       51.43       54.60      9.88 o
  -9   6   8       68.08       75.09      7.99 o
  -8   6   8       17.14       22.02      4.84 o
  -7   6   8      393.00      401.01     11.45 o
  -6   6   8       64.91       67.02      6.38 o
  -5   6   8       77.12       50.09     20.13 o
  -4   6   8        7.02       10.20      3.48 o
  -3   6   8       55.89       51.34      5.13 o
  -2   6   8      245.59      244.77      7.99 o
  -1   6   8       18.76       24.38      3.67 o
   0   6   8        6.06        5.01      2.79 o
   1   6   8       23.32       17.36      3.25 o
   2   6   8        5.79        4.05      2.82 o
   3   6   8       13.28       13.04      3.50 o
   4   6   8        2.04        4.17      3.19 o
   5   6   8      110.50      110.21      7.19 o
   6   6   8        1.81        4.62      4.11 o
 -12   7   8      593.49      598.90     27.56 o
 -11   7   8        0.01       -0.96      5.40 o
 -10   7   8       62.74       69.01      8.10 o
  -9   7   8        7.02        7.91      4.41 o
  -8   7   8      108.38      103.89      7.85 o
  -7   7   8       19.83       12.79      3.19 o
  -6   7   8      140.69      127.47      8.26 o
  -5   7   8       63.24       64.10      6.03 o
  -4   7   8      128.33      124.37      7.27 o
  -3   7   8        0.13       -0.76      2.69 o
  -2   7   8       22.79       23.60      4.26 o
  -1   7   8       23.66       27.11      3.79 o
   0   7   8       61.77       59.63      4.89 o
   1   7   8       15.20       13.04      3.78 o
   2   7   8        0.37        3.09      2.70 o
   3   7   8       14.47        8.33      2.90 o
   4   7   8       29.70       40.35      4.99 o
   5   7   8        9.01       17.17      4.39 o
 -12   8   8       52.03       58.63     13.15 o
 -11   8   8       57.42       55.19     10.62 o
 -10   8   8        1.14        0.56      4.93 o
  -9   8   8       16.89       22.11      5.86 o
  -8   8   8      268.63      242.01     11.24 o
  -7   8   8        1.07       -0.13      3.22 o
  -6   8   8       73.18       79.12      7.22 o
  -5   8   8       54.23       55.30      5.65 o
  -4   8   8        6.81        3.51      3.34 o
  -3   8   8       64.24       69.26      6.00 o
  -2   8   8        2.08        0.30      2.96 o
  -1   8   8      100.77       98.39      8.98 o
   0   8   8       43.31       41.47      6.09 o
   1   8   8       29.62       26.34      4.59 o
   2   8   8        5.49        6.78      3.40 o
   3   8   8       80.85       92.39      6.36 o
   4   8   8        1.85        3.51      3.14 o
   5   8   8       41.27       48.13      5.81 o
 -11   9   8       46.20       48.85      8.00 o
 -10   9   8        4.07       -0.62      3.90 o
  -9   9   8       45.47       58.16      7.85 o
  -8   9   8       16.34       13.69      4.47 o
  -7   9   8        7.51        6.13      3.71 o
  -6   9   8      156.23      168.42      8.50 o
  -5   9   8       18.35       14.31      4.16 o
  -4   9   8       25.08       25.95      4.69 o
  -3   9   8       12.18       13.37      3.95 o
  -2   9   8        0.40        1.49      3.16 o
  -1   9   8       11.53       16.92      4.09 o
   0   9   8        4.24        8.29      4.14 o
   1   9   8        1.77       -0.16      3.63 o
   2   9   8        6.74        6.00      4.19 o
   3   9   8       16.37       12.11      3.91 o
   4   9   8       50.72       63.16      6.76 o
   5   9   8      118.87      141.11      9.19 o
 -11  10   8        0.41       -2.23      4.57 o
 -10  10   8        7.12        8.65      5.28 o
  -9  10   8        6.65        5.40      4.66 o
  -8  10   8       33.34       39.52      6.21 o
  -7  10   8      136.44      139.24      9.36 o
  -6  10   8       10.53        9.96      3.51 o
  -5  10   8        7.87        4.92      3.48 o
  -4  10   8      124.98      137.67      8.24 o
  -3  10   8        6.82        5.00      3.42 o
  -2  10   8       19.03       17.76      4.39 o
  -1  10   8       60.80       67.36      7.26 o
   0  10   8        0.08       -1.51      3.48 o
   1  10   8        1.69        1.50      3.66 o
   2  10   8       47.19       51.10      7.13 o
   3  10   8       36.18       29.41      6.33 o
   4  10   8        0.11       -4.68      4.74 o
 -10  11   8        0.01       -1.92      4.31 o
  -9  11   8        8.99        8.55      5.41 o
  -8  11   8       45.72       59.28      7.28 o
  -7  11   8       13.87       14.67      4.82 o
  -6  11   8       11.42       18.75      4.25 o
  -5  11   8        2.91        4.44      3.55 o
  -4  11   8      116.80      113.95      7.93 o
  -3  11   8      202.82      211.32      9.85 o
  -2  11   8        0.04        0.39      3.14 o
  -1  11   8       38.62       40.64      6.47 o
   0  11   8      116.74      130.46      9.64 o
   1  11   8       74.81       70.10      7.86 o
   2  11   8      167.05      174.66     11.30 o
   3  11   8        5.73        3.77      5.54 o
  -9  12   8        0.33        0.84      4.54 o
  -8  12   8        4.90       11.37      4.77 o
  -7  12   8       33.31       42.46      7.15 o
  -6  12   8        1.84        0.50      3.11 o
  -5  12   8      232.33      256.79     11.14 o
  -4  12   8       25.56       27.80      5.19 o
  -3  12   8       77.26       80.80      7.06 o
  -2  12   8        0.01       -0.50      3.42 o
  -1  12   8        9.46        9.51      4.48 o
   0  12   8       15.19       27.38      5.96 o
   1  12   8        3.15        3.92      5.29 o
   2  12   8       44.32       47.49      8.64 o
   3  12   8      159.13      161.09     13.53 o
  -8  13   8        0.03        2.13      4.27 o
  -7  13   8       13.46        8.96      4.23 o
  -6  13   8        9.16        7.33      4.04 o
  -5  13   8       39.19       36.12      6.41 o
  -4  13   8        4.06        1.82      4.21 o
  -3  13   8       36.96       41.62      6.59 o
  -2  13   8       24.18       28.38      7.03 o
  -1  13   8        4.59        8.51      5.61 o
   0  13   8       28.30       33.65      7.72 o
   1  13   8        0.50        0.55      5.20 o
   2  13   8      131.49      169.05     13.97 o
  -7  14   8        4.12        5.93      4.05 o
  -6  14   8       18.19       19.93      5.00 o
  -5  14   8       40.42       55.54      8.51 o
  -4  14   8      107.50      118.78      9.55 o
  -3  14   8        0.67       -0.86      4.42 o
  -2  14   8       27.66       22.89      6.85 o
  -1  14   8        8.06        7.15      5.21 o
   0  14   8        0.13        2.03      5.26 o
  -5  15   8      555.98      612.40     20.03 o
  -4  15   8       40.30       39.46      7.00 o
  -3  15   8       29.42       25.45      7.09 o
  -2  15   8       12.90       11.94      5.90 o
 -12   1   9       28.10       29.21      9.30 o
 -11   1   9       42.37       45.16      7.77 o
 -10   1   9       56.22       53.78      7.74 o
  -9   1   9       60.92       70.29      8.23 o
  -8   1   9       65.85       74.32      6.77 o
  -7   1   9        4.32        2.42      3.49 o
  -6   1   9      246.78      248.25     10.53 o
  -5   1   9        1.64        0.25      2.94 o
  -4   1   9      583.47      566.24     15.06 o
  -3   1   9      135.40      139.20      8.27 o
  -2   1   9        0.18        0.42      2.86 o
  -1   1   9       73.89       70.28      5.74 o
   0   1   9       76.22       67.99      5.11 o
   1   1   9       26.73       35.78      4.06 o
   2   1   9      293.14      271.78     11.94 o
   3   1   9       33.47       39.14      5.35 o
   4   1   9       82.47       76.42      8.06 o
   5   1   9       30.35       31.94      6.71 o
 -12   2   9        0.01       -0.05      6.04 o
 -11   2   9       44.43       45.76      9.92 o
 -10   2   9       63.21       64.83      8.37 o
  -9   2   9      148.90      155.00     11.25 o
  -8   2   9        7.87        7.08      4.79 o
  -7   2   9       41.69       49.82      5.80 o
  -6   2   9        7.47        9.36      3.83 o
  -5   2   9      343.48      319.52     11.66 o
  -4   2   9       98.07       94.24      7.06 o
  -3   2   9      217.99      190.26     34.35 o
  -2   2   9        3.07       -1.14      2.73 o
  -1   2   9        2.76        6.06      3.30 o
   0   2   9      179.93      178.35      9.75 o
   1   2   9        1.55        4.55      2.75 o
   2   2   9        6.87        4.42      3.03 o
   3   2   9       76.11      101.34      7.39 o
   4   2   9       26.45       24.24      5.96 o
   5   2   9        0.00       -0.18      4.57 o
 -12   3   9       40.88       43.01     10.23 o
 -11   3   9       57.16       51.25     10.42 o
 -10   3   9      102.11      107.62     10.08 o
  -9   3   9        3.64        1.16      4.06 o
  -8   3   9       23.76       28.11      6.22 o
  -7   3   9        2.30        3.76      4.17 o
  -6   3   9        0.84        1.34      3.81 o
  -5   3   9        0.01        0.58      3.00 o
  -4   3   9      542.95      523.47     12.49 o
  -3   3   9       28.44       27.07      4.18 o
  -2   3   9       34.88       15.88      4.07 o
  -1   3   9       42.57       29.99      7.67 o
   0   3   9       96.04       85.37      5.75 o
   1   3   9        6.52        8.13      3.29 o
   2   3   9       11.50        8.66      3.30 o
   3   3   9      290.43      295.64     11.29 o
   4   3   9       42.31       65.21      6.58 o
   5   3   9       11.26       13.62      5.60 o
 -12   4   9        5.24       14.40      8.21 o
 -11   4   9        1.84        5.16      6.04 o
 -10   4   9       15.51       14.09      5.75 o
  -9   4   9       77.49       83.65      9.25 o
  -8   4   9       15.46       16.74      5.68 o
  -7   4   9        8.24        5.35      4.48 o
  -6   4   9        1.75        0.48      3.96 o
  -5   4   9        5.93        6.97      4.57 o
  -4   4   9        1.70        5.26      3.55 o
  -3   4   9      134.86      118.45      6.97 o
  -2   4   9       57.85       66.48      6.47 o
  -1   4   9      114.03       77.68     11.55 o
   0   4   9       18.96       18.51      3.75 o
   1   4   9        9.61       17.55      4.20 o
   2   4   9       92.44      120.14      7.75 o
   3   4   9       46.71       56.06      6.06 o
   4   4   9      208.48      224.87     10.52 o
 -11   5   9       24.22       24.94     14.40 o
 -10   5   9      105.28       97.48     10.20 o
  -9   5   9       46.14       39.18      7.32 o
  -8   5   9       30.83       23.17      6.12 o
  -7   5   9       56.91       49.00      7.47 o
  -6   5   9       30.47       32.77      6.49 o
  -5   5   9       36.21       30.73      5.23 o
  -4   5   9      114.77      114.70      8.03 o
  -3   5   9        6.36        0.01      2.76 o
  -2   5   9       20.15       15.27      3.50 o
  -1   5   9        5.14        1.52      2.79 o
   0   5   9       11.94        9.07      2.71 o
   1   5   9        4.19        3.73      3.47 o
   2   5   9      101.58      102.08      7.40 o
   3   5   9       11.84        6.38      3.99 o
   4   5   9       39.83       32.79      5.61 o
 -11   6   9        1.04        0.64      6.02 o
 -10   6   9        0.99        1.47      4.65 o
  -9   6   9      102.95      113.78     10.66 o
  -8   6   9       26.04       22.96      6.31 o
  -7   6   9        0.00        2.31      4.12 o
  -6   6   9       35.61       34.05      5.56 o
  -5   6   9       31.41       38.69      5.61 o
  -4   6   9       29.92       16.72      9.09 o
  -3   6   9        0.00        0.74      3.13 o
  -2   6   9       19.70       23.37      4.66 o
  -1   6   9        0.22        1.56      3.08 o
   0   6   9       52.60       54.15      5.71 o
   1   6   9        1.00        2.79      3.19 o
   2   6   9       58.36       65.34      6.50 o
   3   6   9       18.06       24.95      5.22 o
   4   6   9      203.22      231.64     12.46 o
 -11   7   9      196.12      196.01     20.60 o
 -10   7   9       39.61       33.79      8.16 o
  -9   7   9        1.75       -1.26      4.24 o
  -8   7   9       68.28       86.87      9.64 o
  -7   7   9        5.92        1.56      3.50 o
  -6   7   9        1.50        1.30      3.36 o
  -5   7   9      122.91      100.98     12.34 o
  -4   7   9       52.44       49.08      5.68 o
  -3   7   9        3.70        5.12      3.48 o
  -2   7   9        6.17        6.00      3.60 o
  -1   7   9       75.39       80.83      6.59 o
   0   7   9       73.19       80.80      7.76 o
   1   7   9       54.13       59.74      7.19 o
   2   7   9       19.58       20.44      4.89 o
   3   7   9        4.80        9.62      4.34 o
 -10   8   9        6.93        7.24      5.47 o
  -9   8   9       23.30       25.56      6.87 o
  -8   8   9       85.81       91.42     10.03 o
  -7   8   9      231.69      251.80     14.19 o
  -6   8   9      227.59      206.23     10.81 o
  -5   8   9       11.63       12.48      4.56 o
  -4   8   9        0.31       -2.29      3.02 o
  -3   8   9       12.70       15.28      4.30 o
  -2   8   9       12.55       15.29      4.26 o
  -1   8   9       36.24       28.22      5.79 o
   0   8   9       12.80       15.14      4.94 o
   1   8   9       74.89       68.68      7.72 o
   2   8   9       79.60       85.52      8.62 o
   3   8   9       11.53       11.25      5.27 o
 -10   9   9       13.39       14.73      6.31 o
  -9   9   9      146.25      162.49     12.94 o
  -8   9   9       37.73       39.51      5.57 o
  -7   9   9      262.83      303.83     13.20 o
  -6   9   9      158.39      186.70     10.69 o
  -5   9   9       15.98       18.18      5.89 o
  -4   9   9      110.39      133.09      8.42 o
  -3   9   9       15.30       11.91      4.21 o
  -2   9   9       86.07      104.92      7.59 o
  -1   9   9      342.99      368.33     16.30 o
   0   9   9       23.44       20.28      5.52 o
   1   9   9      391.31      449.49     16.54 o
   2   9   9       44.06       47.90      7.47 o
  -9  10   9      203.48      231.46     12.40 o
  -8  10   9       63.75       69.74      6.89 o
  -7  10   9      206.87      211.68     11.57 o
  -6  10   9        1.79        9.97      4.55 o
  -5  10   9      100.05      101.10      7.95 o
  -4  10   9      176.20      174.18      9.55 o
  -3  10   9        9.32       10.37      4.23 o
  -2  10   9      157.98      153.68     10.47 o
  -1  10   9        2.46        1.43      4.08 o
   0  10   9       13.14        6.08      4.76 o
   1  10   9       28.56       28.71      7.56 o
   2  10   9       96.04      102.14     11.15 o
  -8  11   9       69.21       71.24      7.21 o
  -7  11   9        0.04        2.19      4.30 o
  -6  11   9      140.54      171.69     10.91 o
  -5  11   9       59.20       58.25      7.39 o
  -4  11   9      294.55      333.07     14.29 o
  -3  11   9       34.23       38.60      6.54 o
  -2  11   9       21.98       27.92      7.22 o
  -1  11   9        2.80        4.92      5.19 o
   0  11   9      123.27      143.69     12.43 o
   1  11   9       19.67       17.87      7.25 o
  -7  12   9        7.03       14.04      5.51 o
  -6  12   9        0.01        6.03      4.43 o
  -5  12   9       32.11       35.44      6.68 o
  -4  12   9        3.52        3.66      4.48 o
  -3  12   9       31.55       39.28      8.15 o
  -2  12   9        0.76       -0.83      4.82 o
  -1  12   9        9.50        4.22      5.82 o
   0  12   9        2.30       -1.53      5.20 o
  -5  13   9        3.10        5.41      4.72 o
  -4  13   9       44.57       49.03      7.46 o
  -3  13   9       34.15       54.21      9.26 o
  -2  13   9       15.18       13.96      6.53 o
 -11   0  10       30.33       22.48     12.17 o
 -10   0  10      165.90      153.93     21.78 o
  -9   0  10       94.89      103.76     18.54 o
  -8   0  10       28.70       33.02     12.28 o
  -7   0  10       45.28       21.18     21.47 o
  -6   0  10      322.86      310.84     30.59 o
  -5   0  10       55.32       47.74      8.79 o
  -4   0  10        0.52       -3.89      4.21 o
  -3   0  10       68.53       54.93      9.09 o
  -2   0  10       45.14       49.44      8.92 o
  -1   0  10       79.77       83.19     10.38 o
   0   0  10      329.77      387.89     19.80 o
   1   0  10       12.98       19.57      7.09 o
   2   0  10       12.06        0.17      8.34 o
   3   0  10        4.41        3.90      6.89 o
 -11   1  10        3.24        5.66      6.46 o
 -10   1  10       12.02       11.81      7.35 o
  -9   1  10       45.69       47.41      7.83 o
  -8   1  10        2.92        2.77      4.50 o
  -7   1  10        6.59       13.09      5.25 o
  -6   1  10      150.62      156.99      9.45 o
  -5   1  10      343.39      365.41     15.76 o
  -4   1  10       81.80       91.73      7.69 o
  -3   1  10      157.23      147.24      9.03 o
  -2   1  10        0.04        1.45      3.37 o
  -1   1  10       21.05       24.72      5.04 o
   0   1  10       23.37       36.98      5.83 o
   1   1  10        0.50       -0.25      3.59 o
   2   1  10        1.93        4.31      4.11 o
   3   1  10       12.26       11.23      6.09 o
 -11   2  10       43.13       47.97     11.05 o
 -10   2  10        2.49       -0.65      4.41 o
  -9   2  10        0.37       -1.08      4.56 o
  -8   2  10        4.75        4.82      4.68 o
  -7   2  10       97.52       93.22      9.45 o
  -6   2  10        0.00        0.76      3.89 o
  -5   2  10       91.79      109.77      9.79 o
  -4   2  10       58.34       64.57      6.78 o
  -3   2  10        4.88        5.98      3.62 o
  -2   2  10        1.33        1.49      3.29 o
  -1   2  10       84.79       86.72      7.56 o
   0   2  10       20.34       20.15      4.74 o
   1   2  10      156.77      175.11     10.37 o
   2   2  10       25.90       33.62      6.28 o
 -10   3  10        2.56        1.31      4.70 o
  -9   3  10        0.04        1.87      4.90 o
  -8   3  10       15.25       18.79      5.90 o
  -7   3  10       20.71       17.15      5.85 o
  -6   3  10        2.61        0.32      4.06 o
  -5   3  10      465.88      477.88     18.24 o
  -4   3  10        3.74        2.95      4.30 o
  -3   3  10      170.01      178.36      9.89 o
  -2   3  10        2.56        0.89      3.00 o
  -1   3  10       18.23       21.84      4.99 o
   0   3  10      167.08      192.86      8.60 o
   1   3  10        0.84        1.36      4.03 o
   2   3  10       37.46       44.89      6.86 o
 -10   4  10        9.96        8.88      5.63 o
  -9   4  10       53.88       50.08      8.24 o
  -8   4  10       49.25       48.54      8.13 o
  -7   4  10       82.39       86.31      9.48 o
  -6   4  10        2.54        5.78      4.83 o
  -5   4  10       59.38       65.82      8.41 o
  -4   4  10      101.36      100.47      9.55 o
  -3   4  10       12.75        8.10      4.81 o
  -2   4  10       21.05       21.45      5.96 o
  -1   4  10       29.16       17.05      6.11 o
   0   4  10       17.72       22.38      5.01 o
   1   4  10       50.44       47.29      6.11 o
   2   4  10       36.99       52.77      7.26 o
 -10   5  10       92.27      104.95     11.11 o
  -9   5  10      235.23      249.59     14.83 o
  -8   5  10       82.43       96.26     10.24 o
  -7   5  10        1.30        0.30      4.27 o
  -6   5  10      322.63      322.35     15.92 o
  -5   5  10       12.48        9.25      5.07 o
  -4   5  10       61.06       52.33      7.86 o
  -3   5  10        8.96       21.64      5.93 o
  -2   5  10       46.30       31.52     12.78 o
  -1   5  10        3.04        2.53      3.78 o
   0   5  10       12.49       17.85      5.62 o
   1   5  10       52.86       53.36      6.42 o
   2   5  10        0.01        4.50      4.47 o
  -9   6  10       16.49       15.20      6.22 o
  -8   6  10       69.79       71.46      9.30 o
  -7   6  10       25.93       28.33      6.83 o
  -6   6  10      209.39      230.48     13.84 o
  -5   6  10        3.66        7.72      4.95 o
  -4   6  10        0.40        1.28      4.16 o
  -3   6  10       52.62       33.87     11.11 o
  -2   6  10        0.06        0.28      3.42 o
  -1   6  10        1.97        0.13      4.24 o
   0   6  10        2.06        1.80      4.39 o
   1   6  10       46.01       55.38      7.69 o
  -9   7  10       10.92        6.56      5.55 o
  -8   7  10       48.87       55.21      8.91 o
  -7   7  10       24.35       22.67      6.73 o
  -6   7  10        0.89       -1.98      4.30 o
  -5   7  10        8.78        6.66      4.95 o
  -4   7  10       13.90       11.78      4.60 o
  -3   7  10       11.04        8.54      4.29 o
  -2   7  10       41.12       57.11      6.43 o
  -1   7  10        0.66        0.22      4.34 o
   0   7  10        0.11       -3.20      3.87 o
   1   7  10       64.83       75.15      8.62 o
  -8   8  10       34.46       35.56      8.05 o
  -7   8  10      209.50      231.49     14.34 o
  -6   8  10       14.07        9.64      5.45 o
  -5   8  10       26.55       32.81      7.23 o
  -4   8  10        0.12       -0.42      3.82 o
  -3   8  10        5.19        4.88      4.38 o
  -2   8  10        1.82        3.36      4.94 o
  -1   8  10        0.16       -2.33      4.18 o
   0   8  10        6.42        3.11      5.40 o
  -7   9  10        7.08        5.59      5.49 o
  -6   9  10       38.78       45.34      8.39 o
  -5   9  10       13.51       18.42      5.49 o
  -4   9  10       76.59       93.43      8.79 o
  -3   9  10        7.22        1.64      4.33 o
  -2   9  10       36.47       38.36      8.82 o
  -1   9  10        6.85        9.16      6.16 o
  -6  10  10        6.97       10.09      4.96 o
  -5  10  10       94.66      117.20      9.71 o
  -4  10  10        8.13        7.45      4.76 o
  -3  10  10       25.65       26.50     10.11 o
  -2  10  10       70.32       68.27      9.78 o
  -8   1  11       74.57       90.71     12.94 o
  -7   1  11       51.53       47.51      8.13 o
  -6   1  11      129.62      152.54     11.91 o
  -5   1  11      167.28      181.40     12.64 o
  -4   1  11       83.24      104.68     10.18 o
  -3   1  11       20.72       20.85      5.31 o
  -2   1  11      152.69      182.43     10.68 o
  -1   1  11        8.42        9.88      4.65 o
  -8   2  11       27.75       26.69      7.25 o
  -7   2  11       61.22       66.96      9.18 o
  -6   2  11       18.28       32.29      7.30 o
  -5   2  11       91.14      100.62     10.29 o
  -4   2  11        8.62       10.15      5.43 o
  -3   2  11        4.50        2.03      4.62 o
  -2   2  11        0.41        2.40      4.11 o
  -1   2  11       64.03       80.75      8.00 o
  -8   3  11       41.10       41.82      8.03 o
  -7   3  11      142.71      148.02     12.26 o
  -6   3  11      215.26      213.61     18.59 o
  -5   3  11      142.66      157.37     12.19 o
  -4   3  11       67.67       85.62      9.75 o
  -3   3  11        5.10        4.99      4.97 o
  -2   3  11      247.68      321.70     16.20 o
  -1   3  11      301.14      365.34     17.09 o
  -7   4  11       39.92       52.54      9.97 o
  -6   4  11      165.77      170.37     12.68 o
  -5   4  11       50.07       41.19      7.96 o
  -4   4  11        7.22        4.53      5.18 o
  -3   4  11       11.39       11.83      5.88 o
  -2   4  11       50.40       49.15      8.08 o
  -7   5  11       58.57       60.53      9.06 o
  -6   5  11       22.76       23.97      7.22 o
  -5   5  11       15.96       12.45      6.09 o
  -4   5  11       15.47       26.74      6.88 o
  -3   5  11       58.93       69.22      9.24 o
  -2   5  11       48.98       69.12      9.10 o
  -5   6  11       17.31       18.00      6.72 o
  -4   6  11        8.04        7.44      5.44 o
 
